# Supplementary material for: catena-Poly[[bis­(dimethyl sulfoxide-κO)cerium(III)]tris­(μ2-3,5-dinitro­benzoato-κ2 O:O′)]
Source: Acta Crystallogr Sect E Struct Rep Online. 2011 May 7;67(Pt 6):m673. doi: 10.1107/S1600536811015947 (PMC3120519; doi:10.1107/S1600536811015947)
Supplement: Supplementary file 2 [file e-67-0m673-Isup2.hkl]

# 
# h,k,l, Fc-squared, Fo-squared, sigma(Fo-squared) and status flag 
# 
data_I
_shelx_title '  P-1' 
_shelx_refln_list_code          4 
_shelx_F_calc_maximum      422.02 
_exptl_crystal_F_000      1852.00 
_reflns_d_resolution_high  0.8325 
 
loop_ 
 _symmetry_equiv_pos_as_xyz 
 'x, y, z' 
 '-x, -y, -z' 
 
_cell_length_a    14.3025 
_cell_length_b    14.3752 
_cell_length_c    21.9143 
_cell_angle_alpha 101.880 
_cell_angle_beta  103.676 
_cell_angle_gamma 119.683 
 
_shelx_F_squared_multiplier     1.000 
 
loop_ 
 _refln_index_h 
 _refln_index_k 
 _refln_index_l 
 _refln_F_squared_calc 
 _refln_F_squared_meas 
 _refln_F_squared_sigma 
 _refln_observed_status 
   1   0   0     1090.95      997.60     39.05 o 
   2   0   0      398.28      391.50     49.21 o 
   3   0   0     1551.23     1676.90     57.16 o 
   4   0   0     5208.13     5532.14    133.11 o 
   5   0   0     8267.40     8446.66    190.31 o 
   6   0   0    11152.91    11322.24    248.29 o 
   7   0   0     9847.69     9625.35    234.98 o 
   8   0   0      245.76      163.31     37.84 o 
   9   0   0     7068.32     6273.41    202.14 o 
  10   0   0        2.45       19.79     50.18 o 
  11   0   0      213.87      171.21     79.69 o 
  12   0   0      701.70      545.80    125.63 o 
  13   0   0     2626.52     3298.11    267.86 o 
 -14   1   0      747.57      515.41    142.24 o 
 -13   1   0     3149.58     2909.39    249.84 o 
 -12   1   0     1009.98      895.29    144.53 o 
 -11   1   0      683.26      728.50    121.56 o 
 -10   1   0    13366.19    13019.24    326.95 o 
  -9   1   0      471.99      339.34    107.25 o 
  -8   1   0     3640.42     3591.46    146.83 o 
  -7   1   0      419.49      361.62     44.62 o 
  -6   1   0     6054.84     6142.93    162.03 o 
  -5   1   0     2696.02     2617.88     89.87 o 
  -4   1   0    28306.26    28236.47    460.81 o 
  -3   1   0    12222.59    11894.06    212.53 o 
  -2   1   0     8904.37     9584.39    165.80 o 
   1   1   0    46308.52    49108.52   1041.24 o 
   2   1   0     8512.96     9496.71    139.92 o 
   3   1   0    26323.51    25231.40    335.19 o 
   4   1   0       31.19      109.06     99.48 o 
   6   1   0     1314.40     1340.02    116.79 o 
   8   1   0     5416.62     5615.76    276.87 o 
   9   1   0     2343.83     1968.33    174.75 o 
  10   1   0       16.70      -25.27     56.54 o 
  11   1   0       73.96      179.69     80.92 o 
  12   1   0     2766.00     2466.60    238.36 o 
  13   1   0      370.39      638.91    155.66 o 
 -14   2   0     3289.18     3684.88    280.58 o 
 -13   2   0      308.17       54.07     77.04 o 
 -12   2   0      467.70      554.50     79.50 o 
 -11   2   0     9292.13     9647.14    281.91 o 
 -10   2   0     1004.75     1007.08     84.69 o 
  -9   2   0      953.74      901.53     74.12 o 
  -8   2   0      848.60      806.31     71.47 o 
  -7   2   0     3473.06     3426.64    120.45 o 
  -6   2   0      190.03      180.57     30.81 o 
  -5   2   0    57065.88    55531.45   1549.14 o 
  -4   2   0    31123.53    32882.18    808.63 o 
  -3   2   0     7585.50     8105.31    154.45 o 
  -2   2   0    11996.28    12204.91    302.14 o 
  -1   2   0    19163.85    19012.01    303.04 o 
   0   2   0      672.10      665.28     29.42 o 
   1   2   0     7862.08     9185.33    174.32 o 
   2   2   0    33836.83    34256.12    436.73 o 
   3   2   0      435.62      348.18     25.64 o 
   4   2   0    24840.32    24358.72    342.37 o 
   5   2   0        8.22       14.11     12.88 o 
   6   2   0     5362.82     5462.23    155.98 o 
   7   2   0     5525.41     5439.60    267.86 o 
   8   2   0     1669.96     1595.69    159.02 o 
   9   2   0      829.54     1041.59    143.65 o 
  10   2   0      967.26     1002.01    148.77 o 
  11   2   0     2605.09     2588.34    239.24 o 
  12   2   0      109.35      -27.56     64.67 o 
 -15   3   0     3367.38     3520.03    279.88 o 
 -14   3   0      116.05      -59.37     65.02 o 
 -13   3   0      348.65      239.90     63.35 o 
 -12   3   0     2670.38     2808.30    150.79 o 
 -11   3   0     5021.16     5057.95    190.19 o 
 -10   3   0     2326.82     2369.54    119.99 o 
  -9   3   0     4846.26     5285.64    174.19 o 
  -8   3   0     5042.05     4867.54    156.32 o 
  -7   3   0      154.94      132.49     29.42 o 
  -6   3   0    36842.22    35865.56   1187.10 o 
  -5   3   0    20932.30    21102.86    368.17 o 
  -4   3   0    35760.76    36007.56    563.49 o 
  -3   3   0     2006.30     2210.75     99.83 o 
  -2   3   0    20551.21    20492.48    338.08 o 
  -1   3   0      520.38      490.26     21.14 o 
   0   3   0     4049.44     4393.61    104.76 o 
   1   3   0    18681.93    19928.62    343.68 o 
   2   3   0     2193.52     2227.76     82.14 o 
   3   3   0    30990.80    31469.39    420.59 o 
   4   3   0     1701.43     1694.13     62.85 o 
   5   3   0       24.11       41.43     21.93 o 
   6   3   0    11919.21    12004.14    374.58 o 
   7   3   0     3549.92     4027.66    238.18 o 
   8   3   0     4184.64     4237.57    258.68 o 
   9   3   0     5726.96     6289.66    343.13 o 
  10   3   0     3232.06     3462.25    266.45 o 
  11   3   0       67.30      -14.31     85.16 o 
 -15   4   0       78.85      162.20     95.59 o 
 -14   4   0     1373.13     1612.79    132.32 o 
 -13   4   0      145.02       70.18    102.39 o 
 -12   4   0     3003.36     2761.60    194.62 o 
 -10   4   0     5785.07     5935.78    194.37 o 
  -9   4   0     3176.43     3305.56    130.92 o 
  -8   4   0       15.36       17.52     26.50 o 
  -7   4   0    16521.87    16554.97    326.15 o 
  -6   4   0    11866.36    11471.14    237.04 o 
  -5   4   0    41908.19    42234.86    664.44 o 
  -4   4   0      441.57      300.57     85.25 o 
  -3   4   0    69000.98    69178.06   1056.02 o 
  -2   4   0    12641.51    13823.81    197.84 o 
  -1   4   0     9086.31     9427.38    146.31 o 
   0   4   0     7243.47     7797.70    170.46 o 
   1   4   0        7.27       -4.93     11.05 o 
   2   4   0    30510.29    30668.05    525.15 o 
   3   4   0     1105.86     1311.74     95.06 o 
   4   4   0      730.46      616.30     78.45 o 
   5   4   0     1615.83     1664.79    112.11 o 
   6   4   0     4728.52     4296.06    244.36 o 
   7   4   0     3375.29     3774.11    242.95 o 
   8   4   0    10962.60    11404.32    474.77 o 
   9   4   0     1183.08     1269.17    174.39 o 
  10   4   0      279.81      374.05    121.56 o 
 -15   5   0      779.36      911.52    111.38 o 
 -14   5   0       27.73      -10.03     43.64 o 
 -13   5   0     1627.87     1651.72    121.44 o 
 -12   5   0      284.96      240.90     58.29 o 
 -11   5   0     7238.54     7609.53    231.61 o 
 -10   5   0      392.93      392.95     57.12 o 
  -9   5   0     1328.46     1361.72     84.12 o 
  -8   5   0     1086.03     1012.03     67.80 o 
  -7   5   0     2018.45     2234.82     88.39 o 
  -6   5   0    20325.28    20798.97    368.15 o 
  -5   5   0     2072.91     2116.37     80.04 o 
  -4   5   0    72864.12    71325.35   1426.69 o 
  -3   5   0     2507.37     2271.33    184.17 o 
  -2   5   0    52692.43    51094.48    642.62 o 
  -1   5   0     1197.36     1128.79     39.68 o 
   0   5   0     2670.81     2941.63    100.58 o 
   1   5   0    15400.23    16541.79    404.53 o 
   2   5   0     3480.67     3284.22    211.32 o 
   3   5   0      246.07      278.66     98.95 o 
   4   5   0     5899.15     5864.54    186.21 o 
   5   5   0     3832.48     3377.76    274.93 o 
   6   5   0      994.11      817.61     84.38 o 
   7   5   0     6720.22     7062.17    270.16 o 
   8   5   0       91.49      -39.40     49.30 o 
   9   5   0       78.22       77.57     87.46 o 
  10   5   0      883.09      918.08    173.51 o 
 -16   6   0      349.17      365.57    138.17 o 
 -15   6   0     1963.32     2016.22    222.81 o 
 -14   6   0     3044.29     3283.39    189.77 o 
 -13   6   0      167.44      112.90     94.09 o 
 -12   6   0     5095.18     5246.32    194.50 o 
 -11   6   0      455.14      402.81     69.26 o 
 -10   6   0     4450.24     4420.59    157.93 o 
  -9   6   0     3840.32     3663.22    233.23 o 
  -8   6   0     6507.80     6991.18    207.62 o 
  -7   6   0      402.73      287.60    107.52 o 
  -6   6   0      236.25      320.22     37.95 o 
  -5   6   0    53083.99    54484.03    874.99 o 
  -4   6   0       15.04       12.47     12.56 o 
  -3   6   0    48684.05    47647.81    611.19 o 
  -2   6   0     5170.81     5689.86    198.84 o 
  -1   6   0     3087.46     3188.10    287.93 o 
   0   6   0     2233.75     2633.04    104.07 o 
   1   6   0     7373.99     7449.70    199.67 o 
   2   6   0     2972.92     2674.60    116.63 o 
   3   6   0    15000.97    15919.98    437.31 o 
   4   6   0     1958.42     2128.79    211.94 o 
   5   6   0       34.46       -3.01     33.95 o 
   6   6   0     5494.74     5528.11    210.31 o 
   7   6   0      240.24      144.89     71.38 o 
   8   6   0      117.57      108.49     89.94 o 
   9   6   0      589.86      673.19    160.26 o 
 -16   7   0      961.78     1150.43    190.30 o 
 -15   7   0     1861.58     2195.91    230.40 o 
 -14   7   0        4.90       -6.36     62.20 o 
 -13   7   0     4532.11     4745.03    297.19 o 
 -12   7   0      339.92      205.59     88.52 o 
 -11   7   0       21.88       33.58     29.96 o 
 -10   7   0      322.88      333.74     50.04 o 
  -9   7   0     3277.83     3009.58    101.37 o 
  -8   7   0     1472.09     1479.78    125.98 o 
  -7   7   0    15301.95    14982.34    313.50 o 
  -6   7   0     3800.58     3903.37    322.55 o 
  -5   7   0     5820.25     5865.76    161.98 o 
  -4   7   0    15000.33    15103.28    238.67 o 
  -3   7   0      316.81      353.83     30.59 o 
  -2   7   0      394.06      336.95     28.85 o 
  -1   7   0       76.98       86.16     17.36 o 
   0   7   0    22979.54    23215.21    447.16 o 
   1   7   0      752.29      704.90     67.23 o 
   2   7   0     8236.28     7665.69    224.02 o 
   3   7   0       29.70      -13.61     26.54 o 
   4   7   0     2160.47     2009.54    123.08 o 
   5   7   0     7069.83     6948.30    240.11 o 
   6   7   0      358.03      332.23     74.21 o 
   7   7   0       99.83       18.82     49.28 o 
   8   7   0        4.54       78.63     95.06 o 
 -16   8   0        4.50      -25.27     75.09 o 
 -15   8   0        1.11       21.38     70.32 o 
 -14   8   0     1970.58     2587.46    239.77 o 
 -13   8   0     1832.70     2023.64    199.84 o 
 -12   8   0       44.37        6.71     54.95 o 
 -11   8   0     1329.82     1418.42    128.37 o 
 -10   8   0     4906.14     5059.54    274.40 o 
  -8   8   0     5855.20     5646.77    172.22 o 
  -7   8   0       94.72       74.00     21.00 o 
  -6   8   0     1665.04     1750.79     87.49 o 
  -5   8   0     3144.97     2883.21    353.20 o 
  -4   8   0     1542.45     1433.19     95.84 o 
  -3   8   0     1261.88     1192.81     81.50 o 
  -2   8   0     5707.44     5511.39    445.02 o 
  -1   8   0     7446.68     7866.30    405.33 o 
   0   8   0       32.99        3.01     26.06 o 
   1   8   0     8287.66     8114.25    237.23 o 
   2   8   0      319.35      270.95     54.32 o 
   3   8   0     3135.25     2947.40    147.22 o 
   4   8   0     4801.00     5011.12    203.33 o 
   5   8   0     1617.09     1639.17    127.05 o 
   6   8   0       22.06      -31.11     42.94 o 
   7   8   0      823.25      767.77    108.45 o 
 -16   9   0       14.35      -71.21     80.39 o 
 -15   9   0       88.44       19.97     72.44 o 
 -14   9   0     1179.49     1340.02    185.53 o 
 -13   9   0      252.73      163.79     78.63 o 
 -12   9   0     1734.87     2185.49    193.83 o 
 -10   9   0      374.04      435.90     98.59 o 
  -9   9   0    12821.47    12243.13    880.27 o 
  -8   9   0        2.36      -13.11     17.12 o 
  -7   9   0     3510.35     3071.72    124.89 o 
  -6   9   0      854.84      694.67    165.56 o 
  -5   9   0     5310.44     5139.65    126.28 o 
  -4   9   0      101.57       63.84     21.29 o 
  -3   9   0     4659.54     4771.22    183.21 o 
  -2   9   0     2226.43     2366.67    113.58 o 
  -1   9   0     1981.77     2052.88    111.03 o 
   0   9   0     7756.76     8029.19    241.54 o 
   1   9   0      190.08      145.20     47.46 o 
   2   9   0      546.69      620.74    112.73 o 
   3   9   0     1557.53     1415.36    115.07 o 
   4   9   0     3809.23     3774.75    185.26 o 
   5   9   0       18.98       39.32     51.90 o 
   6   9   0     2079.55     2314.55    166.32 o 
 -16  10   0        0.82      -38.87     79.86 o 
 -15  10   0     1590.78     1808.43    214.15 o 
 -14  10   0       56.57       17.49     64.32 o 
 -13  10   0     7724.55     7379.66    385.19 o 
 -12  10   0      777.41      874.27    136.76 o 
 -11  10   0      688.37      655.52    121.03 o 
 -10  10   0     9349.89     9647.67    405.33 o 
  -9  10   0      412.41      320.31     81.45 o 
  -8  10   0      173.23      150.42     40.44 o 
  -7  10   0      357.86      337.80     52.96 o 
  -6  10   0     8438.70     8369.97    178.76 o 
  -5  10   0       57.82       48.66     22.28 o 
  -4  10   0     7631.99     8074.05    174.55 o 
  -3  10   0     2445.77     2292.73    114.01 o 
  -2  10   0        3.25        0.77     27.10 o 
  -1  10   0     4227.51     4349.45    174.73 o 
   0  10   0      550.17      603.96     77.63 o 
   1  10   0       10.42      -12.15     33.31 o 
   2  10   0      100.65      106.23     46.74 o 
   3  10   0     3663.43     3601.72    185.96 o 
   4  10   0       42.84       46.68     50.10 o 
   5  10   0     1793.19     1251.21    133.25 o 
 -16  11   0     2974.55     3276.91    289.07 o 
 -15  11   0        2.55       56.01     86.93 o 
 -14  11   0     3240.09     3197.93    260.09 o 
 -13  11   0     1205.06      913.31    151.42 o 
 -12  11   0      293.01      290.48     96.65 o 
 -11  11   0      570.01      687.33    125.63 o 
 -10  11   0     2343.01     2425.41    127.17 o 
  -9  11   0     1057.99     1007.81     87.43 o 
  -8  11   0     1681.79     1908.21    111.19 o 
  -7  11   0     6151.37     6419.77    279.35 o 
  -6  11   0       99.61       77.28     28.00 o 
  -5  11   0     8770.65     8731.42    239.68 o 
  -4  11   0     2669.37     2755.09    129.90 o 
  -3  11   0       62.92       74.01     38.72 o 
  -2  11   0      818.82      881.25     87.26 o 
  -1  11   0     6424.49     6677.88    233.86 o 
   0  11   0       80.62       44.33     43.05 o 
   1  11   0      399.40      432.12     93.47 o 
   2  11   0     3465.11     3133.60    175.79 o 
   3  11   0       81.32       17.93     56.98 o 
   4  11   0     2136.40     2108.79    163.03 o 
 -16  12   0       39.09      146.83    106.54 o 
 -15  12   0     1866.05     1995.54    228.81 o 
 -14  12   0     1014.66      886.28    158.67 o 
 -13  12   0      169.58       15.37     66.08 o 
 -12  12   0      696.41      569.47    127.57 o 
 -11  12   0     5804.47     6407.51    341.54 o 
 -10  12   0       63.22       55.17     42.32 o 
  -9  12   0     2555.11     2498.84    152.04 o 
  -8  12   0     1744.77     1765.42    148.69 o 
  -7  12   0      151.98      158.74     47.49 o 
  -6  12   0     4653.26     4365.67    260.27 o 
  -5  12   0      260.79      255.14     82.34 o 
  -4  12   0        1.86        5.96     34.70 o 
  -3  12   0        8.01       29.89     37.15 o 
  -2  12   0     4116.01     4202.39    347.99 o 
  -1  12   0      207.47      251.07     88.61 o 
   0  12   0     1507.10     1575.10    137.29 o 
   1  12   0     2702.96     2806.51    171.14 o 
   2  12   0       18.24       23.45     61.74 o 
 -16  13   0      445.14      520.71    153.72 o 
 -15  13   0     1332.76     1332.07    197.01 o 
 -14  13   0      220.31      245.78    102.83 o 
 -13  13   0       16.04      -52.12     52.12 o 
 -12  13   0     2265.72     2184.78    212.91 o 
 -11  13   0      381.84      580.08    123.51 o 
 -10  13   0     4648.40     4912.01    198.60 o 
  -9  13   0     2477.33     2569.05    204.87 o 
  -8  13   0        2.79       16.44     40.68 o 
  -7  13   0      560.08      767.01    125.45 o 
  -6  13   0     5144.27     5225.27    301.26 o 
  -5  13   0       18.38       26.15     56.19 o 
  -4  13   0      112.76      163.26     83.93 o 
  -3  13   0     2368.75     2337.70    145.65 o 
  -2  13   0      217.61      122.19     58.79 o 
  -1  13   0     3376.48     3288.36    280.85 o 
   0  13   0     1081.46     1123.07    165.21 o 
   1  13   0        0.03      -11.21     60.89 o 
 -15  14   0       63.70       22.26     84.81 o 
 -14  14   0      217.93      441.37    136.05 o 
 -13  14   0     3347.84     3304.12    271.40 o 
 -12  14   0       17.82        7.24     66.97 o 
 -11  14   0     3805.97     3848.15    271.04 o 
 -10  14   0       15.69       25.80     46.74 o 
  -9  14   0      105.92       44.83     49.19 o 
  -8  14   0      260.08      222.63     83.57 o 
  -7  14   0     2530.09     2918.05    235.18 o 
  -6  14   0        0.46       10.42     64.32 o 
  -5  14   0      427.72      423.00    120.33 o 
  -4  14   0     1815.49     1910.38    213.09 o 
  -3  14   0      166.16      114.85     84.46 o 
  -2  14   0     4164.06     3813.87    293.66 o 
  -1  14   0       70.67       72.69     59.77 o 
 -14  15   0     1846.70     1793.76    222.10 o 
 -13  15   0       10.56       10.78     73.33 o 
 -12  15   0     1327.72     1503.99    191.36 o 
 -11  15   0      486.24      343.66    118.74 o 
 -10  15   0       94.72       57.60     73.50 o 
  -9  15   0      106.15       63.26     71.38 o 
  -8  15   0     4379.96     5066.43    322.11 o 
  -7  15   0        0.13      -33.75     68.56 o 
  -6  15   0     1439.99     1970.63    218.04 o 
  -5  15   0     2057.90     2123.12    229.87 o 
  -4  15   0      367.02      168.39    100.18 o 
  -3  15   0     1062.58     1126.40    187.29 o 
 -13  16   0      192.28       87.64     92.76 o 
 -12  16   0     1089.35     1179.06    181.64 o 
 -10  16   0       85.81       43.82     90.11 o 
  -9  16   0     2491.56     2824.93    257.44 o 
  -8  16   0       90.46       65.73     93.65 o 
  -7  16   0     2468.41     2473.85    247.37 o 
  -6  16   0      216.85      326.52    124.92 o 
  -5  16   0      319.00      258.50    114.14 o 
   9 -17   1     2185.14     2123.12    239.06 o 
  10 -17   1      860.12     1086.29    184.29 o 
   5 -16   1     1282.09      923.21    171.74 o 
   6 -16   1     1632.40     2063.39    230.58 o 
   7 -16   1      298.43      181.46    106.90 o 
   8 -16   1     2616.90     3006.39    261.15 o 
   9 -16   1      465.10      412.75    128.63 o 
  10 -16   1       44.28        1.77     79.86 o 
  12 -16   1     1362.96     1491.45    196.83 o 
  13 -16   1        0.39       43.11     83.22 o 
   2 -15   1     1466.63     1857.02    227.05 o 
   3 -15   1       47.10       17.14     89.58 o 
   4 -15   1     3897.69     4279.27    314.86 o 
   5 -15   1      797.26      772.14    153.72 o 
   6 -15   1        7.55       23.68     68.03 o 
   7 -15   1     2019.74     1978.23    208.49 o 
   8 -15   1        3.60       46.29     70.15 o 
   9 -15   1       91.35      107.96     84.81 o 
  10 -15   1       30.16       31.48     51.62 o 
  11 -15   1     1592.39     1888.29    205.84 o 
  12 -15   1       51.75      147.18     93.12 o 
  13 -15   1     1000.30      821.08    163.09 o 
  14 -15   1     2613.75     2608.48    259.91 o 
   0 -14   1      173.85      177.50     72.12 o 
   1 -14   1     2724.49     2811.75    181.30 o 
   2 -14   1      435.43      341.27     81.65 o 
   3 -14   1     1415.21     1250.97    181.99 o 
   4 -14   1       69.95        6.71     70.85 o 
   5 -14   1      961.40      873.74    151.42 o 
   6 -14   1     1465.86     1422.01    175.45 o 
   7 -14   1      858.95      902.36    142.06 o 
   8 -14   1       25.48      -37.64     52.12 o 
   9 -14   1       20.17       31.71     39.77 o 
  10 -14   1     4136.91     4383.86    192.17 o 
  11 -14   1       15.92       24.74     63.61 o 
  12 -14   1      581.10      708.00    142.24 o 
  13 -14   1      680.43      350.55    115.38 o 
  14 -14   1        5.84      -33.04     69.44 o 
  15 -14   1     1828.25     2041.84    239.77 o 
  -1 -13   1     1464.79     1489.64    167.24 o 
   0 -13   1     1461.68     1515.88    133.30 o 
   1 -13   1        1.12      -40.39     40.39 o 
   2 -13   1     1164.25     1213.03    112.59 o 
   3 -13   1        1.71      -32.43     36.21 o 
   4 -13   1      775.30      686.23     85.56 o 
   5 -13   1     3792.44     3662.80    254.96 o 
   6 -13   1     3146.08     2962.40    222.45 o 
   7 -13   1       10.57      -19.26     50.00 o 
   8 -13   1     1091.44     1159.63     99.18 o 
   9 -13   1     5298.32     5983.23    365.31 o 
  10 -13   1        4.94        7.77     61.49 o 
  11 -13   1     3887.60     3630.82    258.32 o 
  12 -13   1       33.17      -31.27     61.31 o 
  13 -13   1       28.79       65.20     76.68 o 
  14 -13   1      525.66      420.35    127.57 o 
  15 -13   1      617.96      651.64    163.09 o 
  -3 -12   1       11.35       33.00     61.75 o 
  -2 -12   1     2003.82     2140.87    158.08 o 
  -1 -12   1     1040.58     1354.62    127.11 o 
   0 -12   1        9.29        9.26     43.71 o 
   1 -12   1     1818.85     1711.62    125.92 o 
   2 -12   1     2017.47     1951.40    128.30 o 
   3 -12   1       19.25       16.25     34.85 o 
   4 -12   1      946.93      944.53     86.94 o 
   5 -12   1    10405.99     9819.02    271.86 o 
   6 -12   1       54.25       49.12     53.01 o 
   7 -12   1     1554.99     1479.35    169.71 o 
   8 -12   1     4754.07     4587.93    217.68 o 
   9 -12   1       15.35       40.60     38.31 o 
  10 -12   1     6728.36     7252.45    355.32 o 
  11 -12   1     1111.29      818.96    134.81 o 
  12 -12   1       94.05       72.97     69.09 o 
  13 -12   1        0.06       50.89     68.56 o 
  14 -12   1     2576.88     2714.85    250.19 o 
  15 -12   1       22.00      137.29     89.23 o 
  16 -12   1     1367.12     1446.21    216.27 o 
  -4 -11   1        0.07      -21.24     55.92 o 
  -3 -11   1     1079.78     1201.31    140.56 o 
  -2 -11   1     1135.74     1090.67    157.25 o 
  -1 -11   1      255.14      170.48     80.13 o 
   0 -11   1     5077.49     5645.53    279.26 o 
   1 -11   1     9549.87     9958.91    292.70 o 
   2 -11   1     1521.60     1519.99    171.48 o 
   3 -11   1     3031.70     3042.12    196.66 o 
   4 -11   1    12199.71    12285.87    305.89 o 
   5 -11   1       49.37       15.04     20.73 o 
   6 -11   1     3962.54     4096.91    122.29 o 
   7 -11   1     2030.98     1982.15     85.26 o 
   8 -11   1      324.02      323.55     55.65 o 
   9 -11   1     2188.01     2081.57    155.84 o 
  10 -11   1     3551.51     3351.65    230.05 o 
  11 -11   1      180.56      145.77     72.97 o 
  12 -11   1     2285.95     2214.82    208.32 o 
  13 -11   1     4621.43     5316.62    330.94 o 
  14 -11   1      155.72       95.24     83.93 o 
  15 -11   1      733.89      631.85    146.30 o 
  16 -11   1      228.89      222.81    112.02 o 
  -5 -10   1        3.81       -4.40     49.29 o 
  -4 -10   1      820.00      821.88    104.62 o 
  -3 -10   1      344.10      278.19     67.25 o 
  -2 -10   1      141.40      139.31     53.85 o 
  -1 -10   1      940.47      928.46     94.02 o 
   0 -10   1    15589.05    15666.14    380.64 o 
   1 -10   1      549.21      430.08     63.57 o 
   2 -10   1     5340.02     5254.49    183.12 o 
   3 -10   1     4973.09     5218.79    176.15 o 
   4 -10   1     1004.96     1127.94     61.52 o 
   5 -10   1     8003.44     7687.04    168.96 o 
   6 -10   1       27.35       49.23     22.02 o 
   7 -10   1      458.26      493.71     58.96 o 
   8 -10   1       10.60        3.61     19.27 o 
   9 -10   1     7908.13     8065.34    230.75 o 
  10 -10   1      382.63      260.97     82.16 o 
  11 -10   1     1135.93     1297.26    156.90 o 
  12 -10   1     4002.38     3940.73    267.69 o 
  13 -10   1     1948.05     1714.08    193.48 o 
  14 -10   1      842.55      676.73    141.35 o 
  15 -10   1      110.10      104.07     86.40 o 
  16 -10   1      132.24       73.50     87.29 o 
  -6  -9   1       40.04       34.06     51.57 o 
  -5  -9   1     1394.15     1334.60    191.71 o 
  -4  -9   1      628.20      601.81    122.18 o 
  -3  -9   1      234.38      205.23     56.22 o 
  -2  -9   1      486.47      399.99     67.39 o 
  -1  -9   1     8098.28     8370.10    252.73 o 
   0  -9   1     1194.52     1149.90    150.63 o 
   1  -9   1     2148.30     2109.29    189.15 o 
   2  -9   1     5211.43     5515.51    187.38 o 
   3  -9   1     1539.58     1719.71     68.87 o 
   4  -9   1     1456.88     1491.34     65.17 o 
   5  -9   1     2712.44     2580.82     85.84 o 
   6  -9   1       36.80       24.68     17.74 o 
   7  -9   1     8720.60     9066.03    253.49 o 
   8  -9   1     8684.18     7487.93    802.45 o 
   9  -9   1       21.28        9.01     19.54 o 
  10  -9   1      756.50      702.60     65.59 o 
  11  -9   1      806.64      695.10    120.86 o 
  12  -9   1      564.37      440.84    114.14 o 
  13  -9   1     4278.59     4479.29    291.72 o 
  14  -9   1      524.41      635.73    140.65 o 
  15  -9   1        3.13      -53.71     65.20 o 
  16  -9   1      247.24      344.72    128.63 o 
  -7  -8   1      312.35      366.10    114.50 o 
  -6  -8   1      424.36      519.90     87.80 o 
  -5  -8   1     2759.43     2958.76    159.09 o 
  -4  -8   1        7.54       50.68     44.02 o 
  -3  -8   1     4080.50     3730.66    163.58 o 
  -2  -8   1     4423.00     4165.37    167.02 o 
  -1  -8   1     2449.57     2236.72    115.85 o 
   0  -8   1     3803.94     3845.33    145.96 o 
   1  -8   1     2069.17     2179.04    103.77 o 
   2  -8   1     2859.26     2931.13     85.13 o 
   3  -8   1     3434.26     3321.92    126.99 o 
   4  -8   1     9977.67    10318.32    188.54 o 
   5  -8   1       13.17       12.29     14.27 o 
   6  -8   1     2507.43     2747.20     83.26 o 
   7  -8   1    21816.71    21095.68    472.26 o 
   8  -8   1      434.39      529.67     49.73 o 
   9  -8   1    10134.36    10326.37    248.86 o 
  10  -8   1      750.62      751.78     81.10 o 
  11  -8   1      291.70      396.80     60.52 o 
  12  -8   1     1843.33     1756.56    113.97 o 
  13  -8   1     1863.81     2001.20    201.78 o 
  14  -8   1      361.39      289.60    109.55 o 
  15  -8   1       35.70       -5.65     78.80 o 
  16  -8   1     2197.11     2563.60    265.21 o 
  -8  -7   1      626.26      711.53    155.49 o 
  -7  -7   1       80.86       -2.47     65.91 o 
  -6  -7   1     3022.90     3228.93    164.76 o 
  -5  -7   1       13.62        7.18     35.59 o 
  -4  -7   1     6679.38     7004.39    228.18 o 
  -3  -7   1     6767.66     6798.00    279.08 o 
  -2  -7   1       88.19       65.57     32.92 o 
  -1  -7   1     6254.12     6182.94    187.79 o 
   0  -7   1       19.78       24.16     21.50 o 
   1  -7   1      928.46      808.58     39.67 o 
   2  -7   1       34.90       70.64     17.60 o 
   3  -7   1    14695.13    14233.00    229.32 o 
   4  -7   1     2921.36     2852.61     79.88 o 
   5  -7   1     3442.88     3387.87    137.06 o 
   6  -7   1     7607.78     6578.15    132.81 o 
   7  -7   1      145.32       61.70     39.47 o 
   8  -7   1    22241.75    22399.63    406.03 o 
   9  -7   1      886.02      858.09     66.76 o 
  10  -7   1      928.95      822.63     87.37 o 
  11  -7   1      199.14      185.27     88.08 o 
  12  -7   1     8502.53     8727.02    261.54 o 
  13  -7   1     1265.71     1347.24    176.60 o 
  14  -7   1     1395.40     1608.42    193.65 o 
  15  -7   1     1059.29     1005.72    168.21 o 
  16  -7   1      698.98      710.30    165.03 o 
  -9  -6   1      380.76      511.70    134.11 o 
  -8  -6   1       23.36      -48.24     69.79 o 
  -7  -6   1     2334.08     2379.14    212.56 o 
  -6  -6   1      667.55      682.15    178.99 o 
  -5  -6   1    13223.67    13293.68    335.83 o 
  -4  -6   1    11946.66    12243.46    403.12 o 
  -3  -6   1      923.62      902.76     75.52 o 
  -2  -6   1     2995.46     2917.53    119.60 o 
  -1  -6   1    12017.39    12333.18    276.64 o 
   0  -6   1     4388.80     4782.84    142.90 o 
   1  -6   1     3658.86     3905.98     88.52 o 
   2  -6   1    27485.01    27698.22    380.29 o 
   3  -6   1     7358.03     7984.21    165.94 o 
   4  -6   1    24142.68    25292.02    350.74 o 
   5  -6   1     3636.46     3468.89     97.27 o 
   6  -6   1    11253.01    11516.21    381.39 o 
   7  -6   1     4109.65     4133.76    150.20 o 
   8  -6   1    13009.81    12334.91    210.39 o 
   9  -6   1     1289.78     1028.16     95.59 o 
  10  -6   1      175.66      188.52     42.92 o 
  11  -6   1    17842.20    18118.57    405.25 o 
  12  -6   1      635.66      716.22     81.53 o 
  13  -6   1      775.51      758.55     90.82 o 
  14  -6   1      386.84      297.29     84.81 o 
  15  -6   1      256.48      161.53     67.86 o 
 -10  -5   1      136.05      122.98     91.00 o 
  -9  -5   1      345.22      628.49    141.18 o 
  -8  -5   1     4304.77     4971.55    304.61 o 
  -7  -5   1     1600.93     1506.99    163.97 o 
  -6  -5   1     9314.96     9353.76    267.01 o 
  -5  -5   1     2349.99     2244.67    115.18 o 
  -4  -5   1     1954.18     1843.89    130.49 o 
  -3  -5   1      697.03      618.60     58.76 o 
  -2  -5   1    33058.03    33563.98    581.31 o 
  -1  -5   1    11681.04    11935.70    255.53 o 
   0  -5   1     8626.29     8820.75    221.66 o 
   1  -5   1    15496.19    15558.87    227.88 o 
   2  -5   1      745.15      934.67     66.27 o 
   3  -5   1    38083.41    39023.72    501.79 o 
   4  -5   1     3093.51     3092.67     72.50 o 
   5  -5   1    23731.33    24487.82    487.67 o 
   6  -5   1     3602.67     3593.30     84.60 o 
   7  -5   1    15465.87    16884.53    265.49 o 
   8  -5   1      400.36      357.87     45.66 o 
   9  -5   1      348.31      172.02    144.18 o 
  10  -5   1    10534.45    10124.52    268.00 o 
  11  -5   1     3112.98     3049.01    144.21 o 
  12  -5   1     3790.65     3843.74    170.39 o 
  13  -5   1       24.90      -26.33     40.62 o 
  14  -5   1      576.19      513.19     86.14 o 
  15  -5   1      394.84      327.15     80.82 o 
 -11  -4   1      216.01      217.86    109.37 o 
 -10  -4   1      543.12      457.63    123.15 o 
  -9  -4   1     2945.69     2971.23    235.18 o 
  -8  -4   1      105.97      166.27     73.50 o 
  -7  -4   1     4389.37     4579.65    259.38 o 
  -6  -4   1     3493.73     3737.68    148.19 o 
  -5  -4   1     7805.61     7448.63    211.28 o 
  -4  -4   1      657.31      584.06     55.21 o 
  -3  -4   1    14331.51    14721.94    224.65 o 
  -2  -4   1     1664.32     1802.68     78.96 o 
  -1  -4   1      183.22      249.62     31.86 o 
   0  -4   1    32997.17    33030.68    427.16 o 
   1  -4   1     1066.47      861.05     32.09 o 
   2  -4   1      975.29      922.85     38.52 o 
   3  -4   1    43819.80    44526.39    555.80 o 
   4  -4   1    12101.71    12808.64    237.46 o 
   5  -4   1     7718.77     8527.50    223.69 o 
   6  -4   1    61646.28    61497.33    960.88 o 
   7  -4   1     1110.48     1306.79     73.14 o 
   8  -4   1     2108.58     1817.28     91.61 o 
   9  -4   1     4345.77     4298.92    155.65 o 
  10  -4   1      312.65      284.80     53.07 o 
  11  -4   1     3738.80     3934.05    167.63 o 
  12  -4   1       61.88       78.25     42.82 o 
  13  -4   1     1043.22     1045.91    105.63 o 
  14  -4   1        0.78       10.87     54.07 o 
  15  -4   1     2475.91     2412.36    234.12 o 
 -11  -3   1      437.29      435.54    126.69 o 
 -10  -3   1      700.88      623.54    135.17 o 
  -9  -3   1     1587.75     1860.73    187.29 o 
  -8  -3   1     2846.33     2780.58    203.90 o 
  -7  -3   1     8883.03     8517.90    353.38 o 
  -6  -3   1     2346.39     2166.05    157.25 o 
  -5  -3   1        4.98        5.47     19.33 o 
  -4  -3   1     4192.52     4735.20    102.95 o 
  -3  -3   1     1349.62     1411.78     64.43 o 
  -2  -3   1    38951.77    40537.45    740.86 o 
  -1  -3   1     4305.02     5121.87    123.46 o 
   0  -3   1    10550.35    10405.37    151.56 o 
   1  -3   1     4705.75     5111.46     86.23 o 
   2  -3   1    15332.29    15754.48    212.72 o 
   3  -3   1     3722.90     3141.65    179.41 o 
   4  -3   1     7257.31     7343.43    158.55 o 
   5  -3   1    28293.11    25255.60    434.18 o 
   6  -3   1       62.56       58.41     30.21 o 
   7  -3   1    11911.59    11508.43    259.90 o 
   8  -3   1     1399.63     1443.74    116.44 o 
   9  -3   1     1667.02     1533.29     94.01 o 
  10  -3   1      193.24      244.24     52.47 o 
  11  -3   1     1489.33     1417.90    106.51 o 
  12  -3   1      729.87      668.78     86.24 o 
  13  -3   1       33.74       -2.12     59.72 o 
  14  -3   1     3453.30     3899.21    284.12 o 
 -12  -2   1      530.64      352.32    122.09 o 
 -11  -2   1       42.69       72.97     66.79 o 
 -10  -2   1     1203.06     1265.81    162.91 o 
  -9  -2   1      708.75      776.91    129.34 o 
  -8  -2   1    10475.85    10330.57    406.39 o 
  -7  -2   1      113.65       28.45     47.00 o 
  -6  -2   1     1874.22     1992.13     87.31 o 
  -5  -2   1    31908.52    32512.75    905.54 o 
  -4  -2   1     1392.50     1528.47     52.29 o 
  -3  -2   1     7011.39     6828.68    120.48 o 
  -2  -2   1    15599.81    15552.81    217.41 o 
  -1  -2   1    12558.35    13479.29    232.56 o 
   0  -2   1     3704.72     3709.76     62.96 o 
   1  -2   1    19209.80    19952.51    252.93 o 
   2  -2   1     5198.43     5390.62     83.97 o 
   3  -2   1     2501.66     2711.20     76.06 o 
   4  -2   1    17983.14    17263.38    308.19 o 
   5  -2   1     3615.03     3574.75    109.86 o 
   6  -2   1    12306.17    12782.89    269.30 o 
   7  -2   1       76.87       53.03     23.33 o 
   8  -2   1    10866.29    11629.63    276.36 o 
   9  -2   1      269.68      281.07     50.80 o 
  10  -2   1     3066.30     2927.86    139.51 o 
  11  -2   1      320.87      231.01     67.76 o 
  12  -2   1      615.03      610.82    125.10 o 
  13  -2   1     2421.92     2464.30    225.63 o 
  14  -2   1       44.66      167.33     99.12 o 
 -13  -1   1     1247.78     1122.52    185.17 o 
 -12  -1   1       30.48       55.66     71.21 o 
 -11  -1   1     1142.61     1007.67    151.78 o 
 -10  -1   1       35.26       47.35     58.13 o 
  -9  -1   1    10593.17    10401.25    412.75 o 
  -8  -1   1     2958.84     2568.85    188.26 o 
  -7  -1   1     3861.49     2208.81    131.81 o 
  -6  -1   1    16921.89    16483.65    475.83 o 
  -3  -1   1     2307.54     1749.14     60.22 o 
  -2  -1   1     2444.29     2261.81    121.23 o 
  -1  -1   1       19.53      -13.56     13.56 o 
   1  -1   1      314.02      348.91     16.34 o 
   2  -1   1     5879.83     6241.95    314.51 o 
   3  -1   1     5147.35     5292.83    119.00 o 
   4  -1   1     2468.02     2540.21     82.27 o 
   5  -1   1     2923.05     3057.80    101.16 o 
   6  -1   1     3229.85     3430.75    117.21 o 
   7  -1   1    15745.69    15534.33    434.92 o 
   8  -1   1        3.98        2.39     21.08 o 
   9  -1   1    10696.33    10710.81    279.03 o 
  10  -1   1       14.39      -27.12     28.21 o 
  11  -1   1      733.61      862.78    137.11 o 
  12  -1   1     2435.65     2375.78    218.04 o 
  13  -1   1     1044.03      903.60    162.03 o 
 -13   0   1     1015.75      861.90    153.72 o 
 -12   0   1      374.71      519.82    123.15 o 
 -11   0   1     1885.02     1912.15    186.41 o 
 -10   0   1    14321.85    15216.42    528.84 o 
  -9   0   1      711.81      669.08     69.68 o 
  -8   0   1      332.76      303.71     68.73 o 
  -7   0   1     1860.01     2102.53     95.65 o 
  -6   0   1     9078.58     8768.51    206.29 o 
  -5   0   1     1533.57     1523.53     67.31 o 
  -4   0   1     2681.99     2369.71     76.46 o 
  -3   0   1    15806.12    16508.16    279.21 o 
  -2   0   1     3416.28     3462.79     74.68 o 
   1   0   1     3884.42     3600.07    106.19 o 
   2   0   1     2521.79     2270.17     61.27 o 
   3   0   1    51244.70    52718.92    650.11 o 
   4   0   1     1982.99     2155.46     95.83 o 
   5   0   1    12760.18    13805.43    275.32 o 
   6   0   1     4209.70     3737.30    124.48 o 
   7   0   1      514.26      545.90    103.01 o 
   8   0   1    15021.32    15088.41    416.81 o 
   9   0   1        2.20       37.28     47.88 o 
  10   0   1     2104.74     2116.58    190.12 o 
  11   0   1      504.00      553.57    121.56 o 
  12   0   1     1233.13     1171.11    174.04 o 
  13   0   1      158.01       84.99     92.06 o 
 -14   1   1     2094.45     2624.56    251.96 o 
 -13   1   1      173.84      151.95     80.22 o 
 -12   1   1      885.92      695.28    126.33 o 
 -11   1   1    12565.42    12154.37    321.21 o 
 -10   1   1      904.59      898.34    167.50 o 
  -9   1   1      597.66      572.25     62.88 o 
  -8   1   1      862.39      962.72     73.59 o 
  -7   1   1     6799.92     6528.91    177.75 o 
  -6   1   1      589.25      503.67     44.79 o 
  -5   1   1    11066.78    11370.70    229.48 o 
  -4   1   1     6485.14     6013.81    134.25 o 
  -3   1   1     9682.17     9633.95    175.05 o 
  -2   1   1    12865.29    14165.19    226.24 o 
  -1   1   1      103.56       75.62     11.84 o 
   0   1   1     5953.58     6205.79    110.03 o 
   1   1   1     1099.63      975.92     37.77 o 
   2   1   1      135.25       98.52     11.33 o 
   3   1   1      845.20      893.90     34.34 o 
   4   1   1     9629.61    10107.88    168.13 o 
   5   1   1     1556.85     1626.43    147.18 o 
   6   1   1     1357.56     1114.56    109.19 o 
   8   1   1      923.09      753.94    113.61 o 
   9   1   1     1510.12     1523.78    165.38 o 
  10   1   1       94.64      100.54     68.20 o 
  11   1   1     2199.16     2463.42    224.40 o 
  12   1   1       63.09      166.62     87.46 o 
 -14   2   1        2.46      -62.20     62.20 o 
 -13   2   1       63.26       73.68     69.26 o 
 -12   2   1     2534.39     2276.90    157.17 o 
 -11   2   1     6885.01     6691.20    262.74 o 
 -10   2   1     2764.85     2391.80    120.81 o 
  -9   2   1     1004.32     1019.09     76.59 o 
  -8   2   1    12808.04    12992.84    290.21 o 
  -7   2   1        4.55       -8.68     16.56 o 
  -6   2   1    23472.66    23137.26    411.59 o 
  -5   2   1     3369.90     3147.05     94.99 o 
  -4   2   1      705.04      847.14     41.10 o 
  -3   2   1    16221.09    15989.23    350.64 o 
  -2   2   1     8551.71     8730.29    228.99 o 
  -1   2   1     6705.90     6954.28    129.48 o 
   0   2   1     2742.21     2387.21     82.34 o 
   1   2   1    10528.08    10301.19    192.66 o 
   2   2   1     3608.20     3373.40     78.22 o 
   3   2   1    34482.02    33287.01    438.80 o 
   4   2   1      880.91      932.15     41.60 o 
   5   2   1      806.59      777.25     42.29 o 
   6   2   1     4297.22     4321.57    145.32 o 
   7   2   1      271.20      191.53     70.32 o 
   8   2   1     3128.31     2932.71    209.91 o 
   9   2   1     1337.52     1047.07    146.48 o 
  10   2   1     4052.73     4044.27    284.30 o 
  11   2   1       70.65       -5.12     61.31 o 
  12   2   1     2543.25     2827.05    268.75 o 
 -15   3   1       30.12       12.37     72.80 o 
 -14   3   1        5.80       88.70     74.39 o 
 -13   3   1      364.64      259.20     66.17 o 
 -12   3   1     5256.02     5011.65    273.69 o 
 -11   3   1     5122.79     5590.18    198.99 o 
 -10   3   1     3765.69     3896.64    152.52 o 
  -9   3   1     5735.70     5667.37    294.54 o 
  -8   3   1      667.47      713.26     75.54 o 
  -7   3   1    33605.85    33128.98    567.28 o 
  -6   3   1     4734.83     5236.70    139.03 o 
  -5   3   1    15681.03    16240.28    327.67 o 
  -4   3   1    35291.93    35400.18    562.41 o 
  -3   3   1       97.28       76.22     11.39 o 
  -2   3   1        1.65       -1.00      6.21 o 
  -1   3   1    55187.56    53986.77    658.34 o 
   0   3   1    51088.97    53745.22    810.71 o 
   1   3   1       84.22       46.67     15.24 o 
   2   3   1    21641.60    20887.51    372.97 o 
   3   3   1      757.97      840.64     34.81 o 
   4   3   1       97.53       50.58     25.14 o 
   5   3   1      695.33      611.47     58.02 o 
   6   3   1     4861.08     5054.53    218.30 o 
   7   3   1      884.14     1023.55    128.63 o 
   8   3   1     3988.66     4283.51    267.33 o 
   9   3   1     2323.53     2073.64    203.72 o 
  10   3   1      918.47      888.93    160.08 o 
  11   3   1     1380.12     1757.01    219.45 o 
 -15   4   1     1815.87     1771.85    194.54 o 
 -14   4   1      182.43      123.60     62.66 o 
 -13   4   1     4085.46     4297.33    188.36 o 
 -12   4   1      418.55      399.26     67.86 o 
 -11   4   1     3659.56     3771.66    158.05 o 
 -10   4   1     4700.90     4869.26    168.92 o 
  -9   4   1      644.02      695.46     62.61 o 
  -8   4   1    16618.54    16493.97    335.94 o 
  -7   4   1     3000.34     3196.34    150.10 o 
  -6   4   1     8585.81     8655.38    189.00 o 
  -5   4   1      566.85      683.81     38.40 o 
  -4   4   1     2577.55     2533.52     68.92 o 
  -3   4   1     2077.31     2144.73     53.15 o 
  -2   4   1    54900.61    51746.33    804.55 o 
  -1   4   1    12712.65    12850.39    187.84 o 
   0   4   1       33.96       28.19     24.65 o 
   1   4   1     1462.85     1474.61     84.55 o 
   2   4   1     2677.16     2810.37    103.06 o 
   3   4   1      215.11      198.80     44.61 o 
   4   4   1      323.26      282.49     65.20 o 
   5   4   1     9163.00     8939.51    241.00 o 
   6   4   1      242.82      199.28     47.15 o 
   7   4   1     8995.92     9481.56    271.38 o 
   8   4   1      608.82      632.91    131.63 o 
   9   4   1      294.54      133.40     86.93 o 
  10   4   1     1218.43     1366.35    195.42 o 
 -16   5   1      515.39      534.67    153.01 o 
 -15   5   1      833.75      962.79    162.38 o 
 -14   5   1     2925.20     2981.87    162.37 o 
 -13   5   1      600.80      644.92    133.67 o 
 -12   5   1     6800.72     7254.22    234.60 o 
 -11   5   1     1618.84     1385.41    188.88 o 
 -10   5   1      207.49      187.79     42.03 o 
  -9   5   1     6758.93     6794.87    191.27 o 
  -8   5   1     5675.84     5376.23    154.23 o 
  -7   5   1      426.28      372.46     43.73 o 
  -6   5   1     7406.28     7001.96    158.73 o 
  -5   5   1    23047.53    22836.27    344.97 o 
  -4   5   1     1057.21     1149.19     76.46 o 
  -3   5   1    18494.98    18408.45    334.91 o 
  -2   5   1     2112.91     2251.45     68.20 o 
  -1   5   1     2938.67     3060.04     70.75 o 
   0   5   1     1951.09     2351.69    122.71 o 
   1   5   1     9883.13     9663.16    225.60 o 
   2   5   1        2.36       -0.76     25.71 o 
   3   5   1     2455.42     2692.42    125.54 o 
   4   5   1     8450.53     8676.97    239.18 o 
   5   5   1       94.47      117.22     42.00 o 
   6   5   1    11482.57    11471.19    308.85 o 
   7   5   1      688.25      729.22     86.55 o 
   8   5   1      161.87       62.73     81.98 o 
   9   5   1     1171.01     1355.39    194.18 o 
 -16   6   1     2155.38     2322.42    248.60 o 
 -15   6   1     1517.04     1437.73    194.36 o 
 -14   6   1       58.84       -9.36     62.20 o 
 -13   6   1     6441.95     6966.69    299.67 o 
 -12   6   1      819.27      827.94     80.70 o 
 -11   6   1        2.93       -3.85     33.57 o 
 -10   6   1     2307.25     2298.78    107.11 o 
  -9   6   1     7345.29     7424.19    194.78 o 
  -8   6   1      217.42      197.38     31.43 o 
  -7   6   1     4823.19     4132.56    139.59 o 
  -6   6   1    36481.98    37427.12    497.15 o 
  -5   6   1     3076.39     2800.24     73.34 o 
  -4   6   1    34064.81    32334.25   1520.08 o 
  -3   6   1      784.43      838.61     48.82 o 
  -2   6   1     2226.73     2229.08     86.95 o 
  -1   6   1     8765.66     8672.28    151.42 o 
   0   6   1    13905.39    13754.29    339.86 o 
   1   6   1       79.09      159.68     64.76 o 
   2   6   1     7957.76     8135.60    222.34 o 
   3   6   1     2494.15     2413.85    118.80 o 
   4   6   1      998.32      844.81     81.15 o 
   5   6   1    11229.79    11428.53    488.11 o 
   6   6   1        7.34        1.36     37.83 o 
   7   6   1       68.40       65.90     48.45 o 
   8   6   1      190.26       80.92     84.81 o 
   9   6   1     2518.02     2312.00    254.43 o 
 -16   7   1      720.71      829.39    166.27 o 
 -15   7   1      187.93      109.02     98.06 o 
 -14   7   1     1636.30     1682.10    195.77 o 
 -13   7   1     1788.84     1687.04    183.58 o 
 -12   7   1       69.10      -30.57     43.64 o 
 -11   7   1     3849.28     3628.85    142.09 o 
 -10   7   1    11293.62    10844.18    260.43 o 
  -9   7   1     1163.32     1023.92    162.29 o 
  -8   7   1     2609.70     2728.58     81.29 o 
  -7   7   1     2036.46     1998.29     66.20 o 
  -6   7   1      456.18      469.25     39.22 o 
  -5   7   1    11495.98    11774.47    198.55 o 
  -4   7   1     5677.50     5967.24    406.48 o 
  -3   7   1      264.87      228.94     26.36 o 
  -2   7   1      107.13      134.97     22.83 o 
  -1   7   1    10476.19    10419.34    180.01 o 
   0   7   1      927.87      883.75     69.90 o 
   1   7   1    16770.23    16586.01    361.77 o 
   2   7   1      564.37      514.71     65.15 o 
   3   7   1       89.30      104.54     41.33 o 
   4   7   1     4333.89     4574.80    185.65 o 
   5   7   1      587.16      672.39     86.07 o 
   6   7   1       19.21        7.13     66.79 o 
   7   7   1      397.50      508.69    139.06 o 
   8   7   1     2765.18     3311.54    297.90 o 
 -16   8   1        2.49       -9.89     69.44 o 
 -15   8   1     1361.75     1483.14    194.54 o 
 -14   8   1     2366.70     2202.45    216.45 o 
 -13   8   1      111.40       69.62     67.50 o 
 -12   8   1     5196.95     5414.51    309.74 o 
 -11   8   1     6117.70     5745.98    303.20 o 
 -10   8   1      674.92      662.24    109.90 o 
  -9   8   1     6830.00     6401.96    183.14 o 
  -8   8   1     2010.17     2125.96     73.96 o 
  -7   8   1     4125.76     4354.95    107.48 o 
  -6   8   1     5022.87     4866.59    114.51 o 
  -5   8   1     9583.34     9115.19    261.41 o 
  -4   8   1     2723.56     2857.32     84.96 o 
  -3   8   1     5272.14     5324.03    170.38 o 
  -2   8   1    10035.23    10396.76    251.36 o 
  -1   8   1      838.34      925.43     73.68 o 
   0   8   1    11087.59    10946.66    278.55 o 
   1   8   1      573.21      534.86     70.85 o 
   2   8   1       96.78       35.60     34.67 o 
   3   8   1     1716.24     1789.43    121.86 o 
   4   8   1     3925.03     4148.32    203.28 o 
   5   8   1        7.99       20.56     40.95 o 
   6   8   1     1446.52     1351.86    245.42 o 
   7   8   1     1669.23     1910.20    233.76 o 
 -16   9   1      108.70       76.33     89.94 o 
 -15   9   1     2079.31     2092.90    222.28 o 
 -14   9   1      150.87      133.75     87.99 o 
 -13   9   1     6263.42     5910.66    338.89 o 
 -12   9   1     1573.96     1761.78    182.17 o 
 -11   9   1      315.67      296.66     86.76 o 
 -10   9   1     9583.79     9192.90    397.64 o 
  -9   9   1       20.13       -1.26     28.63 o 
  -8   9   1      584.12      589.03     74.56 o 
  -7   9   1        6.96       13.59     18.50 o 
  -6   9   1    20894.31    20941.91    328.00 o 
  -5   9   1      391.78      365.17     47.79 o 
  -4   9   1     9461.07     9410.07    185.33 o 
  -3   9   1     2252.14     2415.42    109.40 o 
  -2   9   1     1601.67     1712.86    118.03 o 
  -1   9   1     5199.38     5398.28    211.68 o 
   0   9   1     1203.03     1139.28    124.48 o 
   1   9   1       60.13       57.08     38.61 o 
   2   9   1      382.26      398.10     72.46 o 
   3   9   1     6665.72     7098.53    251.75 o 
   4   9   1        9.55       20.86     43.11 o 
   5   9   1     2151.57     2346.51    260.27 o 
   6   9   1      895.78     1075.81    128.02 o 
 -16  10   1     1940.26     2322.95    247.37 o 
 -15  10   1      190.73      123.15     89.23 o 
 -14  10   1     1911.15     2197.50    217.33 o 
 -13  10   1      486.74      409.57    115.03 o 
 -12  10   1       84.51       44.88     59.37 o 
 -11  10   1     6595.51     7182.65    355.50 o 
 -10  10   1     2634.63     2800.91    132.53 o 
  -9  10   1      917.59      942.50     82.27 o 
  -8  10   1     3708.27     4093.78    158.38 o 
  -7  10   1    10257.04    10215.71    266.02 o 
  -6  10   1      943.94      980.71    159.02 o 
  -5  10   1    10664.90    10550.15    208.69 o 
  -4  10   1      457.84      442.62     63.08 o 
  -3  10   1       23.65       33.17     31.80 o 
  -2  10   1      237.59      179.00     46.89 o 
  -1  10   1     3762.27     4118.73    171.47 o 
   0  10   1        1.78       22.20     36.88 o 
   1  10   1       37.76       24.75     42.21 o 
   2  10   1     5250.80     5717.80    289.77 o 
   3  10   1       29.23       13.98     47.95 o 
   4  10   1     2124.07     2055.89    155.47 o 
   5  10   1      400.55      483.07    128.10 o 
 -16  11   1       98.18       10.78     78.63 o 
 -15  11   1     2865.84     3353.77    283.41 o 
 -14  11   1      473.56      386.25    121.74 o 
 -13  11   1      374.06      407.27    112.91 o 
 -12  11   1      242.45      -34.81     46.29 o 
 -11  11   1     3241.86     3396.70    237.12 o 
 -10  11   1       26.33       17.92     36.60 o 
  -9  11   1     2083.45     2146.78    324.32 o 
  -8  11   1     5553.36     5567.17    244.98 o 
  -7  11   1      632.69      497.13    120.50 o 
  -6  11   1    12828.33    13529.31    414.87 o 
  -5  11   1     1969.88     1687.30     99.50 o 
  -4  11   1      392.34      360.64     93.12 o 
  -3  11   1       30.11       21.03     31.73 o 
  -2  11   1     8601.00     8645.04    622.83 o 
  -1  11   1      151.06      120.84     89.85 o 
   0  11   1      951.64      993.38    288.18 o 
   1  11   1     2673.03     2436.63    329.53 o 
   2  11   1       14.55       17.38     48.53 o 
   3  11   1     2150.70     2519.83    225.90 o 
 -16  12   1     1422.69     1221.11    194.18 o 
 -15  12   1      505.46      516.11    136.41 o 
 -14  12   1      532.98      606.05    139.94 o 
 -13  12   1      210.77      251.61    100.36 o 
 -12  12   1     3465.14     3275.67    246.84 o 
 -11  12   1      389.13      394.37    103.54 o 
 -10  12   1     3574.39     3591.02    162.85 o 
  -9  12   1     2832.41     3005.87    147.78 o 
  -8  12   1      185.44      203.65     52.40 o 
  -7  12   1     3235.39     3340.71    150.80 o 
  -6  12   1      158.46        0.18     45.41 o 
  -5  12   1     1396.27     1540.39    168.03 o 
  -4  12   1       31.07        6.18     47.71 o 
  -3  12   1     9909.44    10127.83    295.58 o 
  -2  12   1       39.66       14.52     51.51 o 
  -1  12   1     2896.47     3192.17    168.87 o 
   0  12   1     1104.19     1275.32    120.91 o 
   1  12   1       24.97       20.87     53.78 o 
   2  12   1     1574.72     1841.31    153.42 o 
 -16  13   1     1692.75     1700.47    228.46 o 
 -15  13   1       15.84      -66.97     73.50 o 
 -14  13   1      179.71      133.40     85.69 o 
 -13  13   1     4160.29     4478.93    306.74 o 
 -12  13   1      338.31      198.78     89.58 o 
 -11  13   1     6196.31     6371.82    344.72 o 
 -10  13   1      509.09      441.07     74.42 o 
  -9  13   1       57.37       29.98     43.82 o 
  -8  13   1      494.47      503.92    114.67 o 
  -7  13   1     5540.14     6922.39    351.61 o 
  -6  13   1     2520.70     2581.10    215.92 o 
  -5  13   1       46.80        6.54     54.42 o 
  -4  13   1     1813.96     1959.68    204.08 o 
  -3  13   1       34.73       53.18     63.96 o 
  -2  13   1     3359.19     3400.20    179.33 o 
  -1  13   1      288.29      190.62    142.15 o 
   0  13   1      268.48      283.84     83.13 o 
   1  13   1      364.35       81.28     96.47 o 
 -15  14   1      477.82      532.90    144.71 o 
 -14  14   1     2223.52     2575.09    251.78 o 
 -13  14   1      253.03       21.03     82.34 o 
 -12  14   1     3402.46     3065.23    251.96 o 
 -11  14   1      303.13      203.55     98.42 o 
 -10  14   1      470.02      533.94     82.95 o 
  -9  14   1        9.17      -30.74     56.36 o 
  -8  14   1     2874.03     2929.89    230.05 o 
  -7  14   1      308.35      188.71     87.11 o 
  -6  14   1     3178.54     3409.42    263.27 o 
  -5  14   1     2269.16     1968.86    213.44 o 
  -4  14   1      534.67      322.64    109.19 o 
  -3  14   1     1750.01     1937.77    221.75 o 
  -2  14   1       22.43       66.61     85.87 o 
  -1  14   1      209.72      121.21     96.65 o 
 -14  15   1        7.94       -1.59     82.87 o 
 -13  15   1     1275.63     1319.00    185.53 o 
 -12  15   1      823.84      825.68    155.66 o 
 -11  15   1      727.27      783.98    146.12 o 
 -10  15   1        7.23       61.49     73.68 o 
  -9  15   1     2517.79     2779.17    232.70 o 
  -8  15   1      149.32      228.64     96.65 o 
  -7  15   1     3301.90     3185.73    260.09 o 
  -6  15   1     1027.26      964.73    168.03 o 
  -5  15   1      516.13      440.31    126.16 o 
  -4  15   1      584.07      430.77    135.35 o 
  -3  15   1     1279.72     1169.52    192.95 o 
 -13  16   1      890.56      865.96    170.15 o 
 -11  16   1       36.49      165.56    101.77 o 
 -10  16   1     2497.62     2629.86    242.42 o 
  -9  16   1      552.51      249.31    106.54 o 
  -8  16   1     1924.75     2174.36    231.29 o 
  -7  16   1      315.88      166.27    107.96 o 
  -6  16   1      208.65      159.55    103.72 o 
   8 -17   2     2535.91     2811.15    261.68 o 
   9 -17   2      290.50      298.43    126.69 o 
   4 -16   2     1707.67     1979.11    239.06 o 
   5 -16   2     1795.73     2168.70    239.06 o 
   6 -16   2       10.45       -6.18     65.38 o 
   7 -16   2      718.80      536.08    139.41 o 
   8 -16   2       24.06      -45.23     70.85 o 
   9 -16   2      152.17      186.76    101.42 o 
  12 -16   2        0.18      -62.20     62.20 o 
  13 -16   2      429.81      145.77    114.85 o 
   2 -15   2        1.09       59.90     76.86 o 
   3 -15   2     2134.70     2215.70    236.06 o 
   4 -15   2      896.42     1110.85    177.57 o 
   5 -15   2       12.65       76.51     76.33 o 
   6 -15   2      156.90       16.61     72.80 o 
   7 -15   2      648.05      684.32    143.83 o 
   8 -15   2      186.79       66.44     75.45 o 
   9 -15   2       93.51      210.44     94.53 o 
  10 -15   2     2165.64     2146.61    211.68 o 
  11 -15   2       18.57      -27.21     69.09 o 
  12 -15   2     1156.27     1349.56    184.29 o 
  13 -15   2     1409.00     1722.56    209.56 o 
  14 -15   2       30.32       71.74     86.58 o 
   0 -14   2     3764.03     4357.29    225.20 o 
   1 -14   2       50.11       43.71     59.34 o 
   2 -14   2     2855.74     2767.35    169.04 o 
   3 -14   2        8.37       55.00     48.73 o 
   4 -14   2      798.08      771.78    142.77 o 
   5 -14   2      293.44      256.73    100.18 o 
   6 -14   2     1172.46     1384.19    173.69 o 
   7 -14   2        1.48       17.85     60.25 o 
   8 -14   2       19.63      -28.80     59.54 o 
   9 -14   2     4219.13     4514.33    195.17 o 
  10 -14   2        0.41      -43.29     52.65 o 
  11 -14   2     1559.03     1516.54    181.11 o 
  12 -14   2     2165.10     2148.56    217.51 o 
  13 -14   2      454.54      518.06    134.81 o 
  14 -14   2     1043.40     1065.44    178.46 o 
  15 -14   2      783.91     1050.25    187.82 o 
  -2 -13   2      460.06      573.18    149.48 o 
  -1 -13   2     3727.63     3948.13    207.63 o 
   0 -13   2       17.05       12.03     44.86 o 
   1 -13   2     1499.24     1670.00    131.43 o 
   2 -13   2       59.18        8.19     42.14 o 
   3 -13   2      184.31      111.89     52.74 o 
   4 -13   2      850.52      942.95     94.20 o 
   5 -13   2     2559.84     2744.53    347.02 o 
   6 -13   2      136.79       62.90     56.01 o 
   7 -13   2     3215.60     3266.87    203.37 o 
   8 -13   2     6225.21     6417.79    223.77 o 
   9 -13   2      144.40      117.46     93.12 o 
  10 -13   2     2227.99     2493.28    205.84 o 
  11 -13   2     1973.17     1901.72    191.00 o 
  12 -13   2      108.32      122.80     84.28 o 
  13 -13   2      660.24      517.70    135.52 o 
  14 -13   2     2252.18     2214.99    236.06 o 
  15 -13   2      114.52      130.57    101.77 o 
  -3 -12   2     1230.40     1351.59    235.88 o 
  -2 -12   2     1253.63      930.64    122.71 o 
  -1 -12   2      365.15      332.32     75.26 o 
   0 -12   2     1354.74     1492.36    343.22 o 
   1 -12   2      458.74      469.02     78.80 o 
   2 -12   2     2812.38     2668.79    145.18 o 
   3 -12   2      652.48      540.10     74.31 o 
   4 -12   2     6153.01     6376.03    266.80 o 
   5 -12   2       66.51       91.20     41.79 o 
   6 -12   2     5808.48     5940.19    160.13 o 
   7 -12   2     5207.81     5363.68    236.77 o 
   8 -12   2     1670.83     1519.22    105.74 o 
   9 -12   2     1309.28     1388.77    100.96 o 
  10 -12   2     1303.90     1329.42    154.78 o 
  11 -12   2     1225.23     1151.67    155.66 o 
  12 -12   2     1392.50     1199.91    163.79 o 
  13 -12   2     4371.18     4550.85    311.33 o 
  14 -12   2      140.10       72.62     88.70 o 
  15 -12   2     1051.02      773.73    162.73 o 
  16 -12   2      530.46      476.00    149.48 o 
  -4 -11   2     1029.62     1218.29    338.89 o 
  -3 -11   2      299.26      145.49     59.89 o 
  -2 -11   2        7.93       -1.94     40.57 o 
  -1 -11   2      768.90      727.61     92.01 o 
   0 -11   2     4604.18     4213.17    375.82 o 
   1 -11   2     8610.30     9328.81    278.55 o 
   2 -11   2     2020.83     1884.98    116.43 o 
   3 -11   2     6525.81     6413.68    210.46 o 
   4 -11   2      132.69      148.95     42.68 o 
   5 -11   2     2154.45     2046.14     85.86 o 
   6 -11   2      281.24      273.98     38.96 o 
   7 -11   2     3401.32     3485.60    125.61 o 
   8 -11   2      309.21      286.54     40.20 o 
   9 -11   2     8278.55     8117.67    237.76 o 
  10 -11   2       92.41      105.84     63.79 o 
  11 -11   2      810.90      867.73    139.23 o 
  12 -11   2     6229.80     6100.25    342.60 o 
  13 -11   2      203.36      103.01     81.98 o 
  14 -11   2     1125.36     1107.14    171.92 o 
  15 -11   2        5.21       28.80     83.93 o 
  16 -11   2      142.16      183.76    111.49 o 
  -5 -10   2      906.57      914.17    135.26 o 
  -4 -10   2        1.10      -27.03     38.17 o 
  -3 -10   2     2453.23     2691.82    153.91 o 
  -2 -10   2      152.11      145.94     77.13 o 
  -1 -10   2    11836.62    11733.01    323.42 o 
   0 -10   2     1857.44     1689.51    114.55 o 
   1 -10   2     3013.72     3169.54    142.75 o 
   2 -10   2     2493.48     2407.22    118.97 o 
   3 -10   2     1123.77     1075.96     80.73 o 
   4 -10   2      474.35      436.45     42.18 o 
   5 -10   2       27.08       30.17     21.50 o 
   6 -10   2       84.31      100.61     34.42 o 
   7 -10   2       72.78       81.81     24.98 o 
   8 -10   2     9596.06     9848.39    199.74 o 
   9 -10   2      639.52      685.63     90.20 o 
  10 -10   2     2837.87     2926.70    214.50 o 
  11 -10   2     4104.80     4275.91    268.92 o 
  12 -10   2      440.41      421.58    112.02 o 
  13 -10   2      946.55      986.99    156.55 o 
  14 -10   2      127.55      202.66     96.12 o 
  15 -10   2      101.99       68.56     85.52 o 
  16 -10   2      158.19      128.28    107.25 o 
  -6  -9   2      563.64      465.40    100.71 o 
  -5  -9   2      157.93      195.20     65.08 o 
  -4  -9   2     3078.14     3171.71    165.22 o 
  -3  -9   2      737.81      676.61     84.96 o 
  -2  -9   2    16003.94    17034.58    439.61 o 
  -1  -9   2      679.58      729.36    191.00 o 
   0  -9   2      484.96      443.10     61.97 o 
   1  -9   2     1816.45     1814.07    100.83 o 
   2  -9   2     2327.26     2345.60    110.61 o 
   3  -9   2     5357.25     5302.83    128.26 o 
   4  -9   2     4566.61     4769.91    121.15 o 
   5  -9   2     2549.81     2800.31     89.74 o 
   6  -9   2        6.84       22.23     17.61 o 
   7  -9   2     1497.85     1579.79     67.09 o 
   8  -9   2      981.06      882.00     52.48 o 
   9  -9   2     4687.95     5101.45    164.02 o 
  10  -9   2     3114.08     3071.16    129.60 o 
  11  -9   2     2545.89     2568.50    125.58 o 
  12  -9   2      515.46      489.96    118.56 o 
  13  -9   2      267.50       82.34     74.39 o 
  14  -9   2       73.62       13.08     66.79 o 
  15  -9   2      193.43      271.57    121.92 o 
  16  -9   2     4890.48     5360.62    370.34 o 
  -8  -8   2      354.08      392.08    135.52 o 
  -7  -8   2      248.14      181.28     98.24 o 
  -6  -8   2     1981.74     1992.57    138.67 o 
  -5  -8   2      531.25      595.92     86.52 o 
  -4  -8   2     1260.87     1174.23    100.81 o 
  -3  -8   2    16341.23    16736.06    395.11 o 
  -2  -8   2       29.94        3.48     26.56 o 
  -1  -8   2      512.17      437.33     59.76 o 
   0  -8   2     1636.59     1636.48     92.33 o 
   1  -8   2     3095.24     3182.91     89.17 o 
   2  -8   2     3257.86     3216.26    131.81 o 
   3  -8   2    20981.95    21574.51    328.56 o 
   4  -8   2      119.96       71.45     20.25 o 
   5  -8   2      445.30      369.16     33.87 o 
   6  -8   2    19883.52    19580.07    303.11 o 
   7  -8   2     1853.42     1801.42    189.35 o 
   8  -8   2     2100.72     2057.54     73.98 o 
   9  -8   2      335.39      318.09     48.66 o 
  10  -8   2     5606.67     5508.99    272.55 o 
  11  -8   2       31.43       52.47     33.04 o 
  12  -8   2     3436.80     3693.24    163.22 o 
  13  -8   2      969.65      968.12    157.43 o 
  14  -8   2       23.02      -63.79     63.79 o 
  15  -8   2     4305.96     4515.86    321.05 o 
  16  -8   2        3.09       38.52     82.51 o 
  -8  -7   2       17.06       92.06     80.75 o 
  -7  -7   2     3575.74     3525.86    261.86 o 
  -6  -7   2        3.41      -33.94     33.94 o 
  -5  -7   2     2794.08     2973.64    149.60 o 
  -4  -7   2     5978.61     5831.23    202.77 o 
  -3  -7   2      318.00      333.13     57.72 o 
  -2  -7   2     6252.26     6337.90    196.08 o 
  -1  -7   2      829.62      843.31     68.32 o 
   0  -7   2     7409.93     7043.39    191.74 o 
   1  -7   2        3.70       12.76     12.78 o 
   2  -7   2    20033.68    19485.12    301.27 o 
   3  -7   2     8130.25     8382.58    157.21 o 
   4  -7   2     2428.50     2271.69     70.17 o 
   5  -7   2      154.60      254.70     27.65 o 
   6  -7   2     5094.25     4105.45    430.99 o 
   7  -7   2     8090.78     8576.44    162.74 o 
   8  -7   2        5.86      -11.26     14.40 o 
   9  -7   2     6589.86     6837.24    542.09 o 
  10  -7   2     1344.94     1189.34     86.14 o 
  11  -7   2    14127.22    14129.84    343.67 o 
  12  -7   2        4.24       -2.94     38.12 o 
  13  -7   2       37.02       90.00     50.76 o 
  14  -7   2     1738.76     2079.52    142.13 o 
  15  -7   2       72.83      124.74     96.83 o 
  -9  -6   2       20.23      221.75    100.54 o 
  -8  -6   2     4479.97     5104.42    315.39 o 
  -7  -6   2      267.72      273.69     93.82 o 
  -6  -6   2     3176.76     3726.58    227.22 o 
  -5  -6   2     2197.69     1767.87    364.07 o 
  -4  -6   2     2240.59     2388.58    119.46 o 
  -3  -6   2      218.50      166.58     40.01 o 
  -2  -6   2     7895.05     7587.66    206.93 o 
  -1  -6   2    10029.66    10253.46    512.40 o 
   0  -6   2     2022.13     2107.84     90.56 o 
   1  -6   2    23201.96    23446.06    332.33 o 
   2  -6   2     3561.83     4105.88     93.46 o 
   3  -6   2     6059.23     5889.91    117.19 o 
   4  -6   2     7748.48     7876.28    152.52 o 
   5  -6   2    18072.17    17434.76    322.33 o 
   6  -6   2     2858.39     2842.29     81.76 o 
   7  -6   2    10401.79     9902.41    173.78 o 
   8  -6   2    10538.43    11033.40    259.39 o 
   9  -6   2      561.51      403.83     53.18 o 
  10  -6   2    10602.60     9814.86    264.00 o 
  11  -6   2     1383.27     1338.82    108.49 o 
  12  -6   2     2299.41     2334.24    133.10 o 
  13  -6   2      626.38      860.14    159.38 o 
  14  -6   2       86.34      156.12     81.54 o 
  15  -6   2      545.17      715.67    102.83 o 
 -10  -5   2       20.51       30.74     78.27 o 
  -9  -5   2     2281.81     2492.58    229.17 o 
  -8  -5   2      605.68      430.60    107.07 o 
  -7  -5   2     2458.38     2436.92    193.65 o 
  -6  -5   2       95.73       -0.53     43.29 o 
  -5  -5   2    16150.04    16022.64    570.80 o 
  -4  -5   2      232.09      235.71     44.71 o 
  -3  -5   2    23902.75    24599.21    463.44 o 
  -2  -5   2      561.38      667.40     55.59 o 
  -1  -5   2      223.85      230.01     59.99 o 
   0  -5   2    13030.49    12815.33    256.50 o 
   1  -5   2      248.14      310.62     23.79 o 
   2  -5   2     2260.56     2222.39     88.50 o 
   3  -5   2     4680.39     4873.25     97.57 o 
   4  -5   2      451.86      493.33     70.32 o 
   5  -5   2     9547.62     9827.93    163.50 o 
   6  -5   2    26604.73    28265.04    387.72 o 
   7  -5   2    16049.38    16296.81    271.60 o 
   8  -5   2      235.64      317.16     46.14 o 
   9  -5   2     7719.22     7248.45    211.68 o 
  10  -5   2      133.65      109.40     36.31 o 
  11  -5   2     3101.17     2971.77    145.50 o 
  12  -5   2      370.98      313.04     62.72 o 
  13  -5   2     2775.13     2979.35    161.74 o 
  14  -5   2       34.98       66.45     62.28 o 
  15  -5   2     1120.11     1434.29    135.47 o 
 -11  -4   2      514.09      331.12    118.56 o 
 -10  -4   2      237.10      293.48    109.90 o 
  -9  -4   2      941.19     1378.19    169.27 o 
  -8  -4   2      954.59      973.74    136.05 o 
  -7  -4   2     2773.65     2710.61    195.42 o 
  -6  -4   2     7828.86     8014.51    335.71 o 
  -5  -4   2     1629.97     1508.26     86.66 o 
  -4  -4   2    15523.23    15840.45    251.01 o 
  -3  -4   2     1908.81     1818.19     54.83 o 
  -2  -4   2     3096.82     3348.42    107.48 o 
  -1  -4   2     8620.99     8028.70    179.24 o 
   0  -4   2    18397.02    19525.68    338.28 o 
   1  -4   2    10020.22     9892.50    153.72 o 
   2  -4   2    25695.76    27148.93    355.35 o 
   3  -4   2      252.19      309.48     32.86 o 
   4  -4   2    17051.72    18951.80    266.19 o 
   5  -4   2    50481.48    50024.12    864.41 o 
   6  -4   2     8034.81     8207.76    139.98 o 
   7  -4   2      145.81      109.64     30.14 o 
   8  -4   2     5426.33     5052.57    196.66 o 
   9  -4   2      619.89      578.20     63.70 o 
  10  -4   2     2015.76     2151.33    118.52 o 
  11  -4   2      463.98      389.61     65.39 o 
  12  -4   2     4276.92     4206.21    184.97 o 
  13  -4   2     1896.81     1852.33    134.67 o 
  14  -4   2     5592.65     5527.06    330.06 o 
  15  -4   2        7.68      -38.17     66.26 o 
 -12  -3   2      923.29     1082.05    181.64 o 
 -11  -3   2       66.36       79.33     87.82 o 
 -10  -3   2      938.33      964.73    149.30 o 
  -9  -3   2      404.47      542.44    114.50 o 
  -8  -3   2     3217.37     3033.25    209.56 o 
  -7  -3   2      524.78      600.75    101.07 o 
  -6  -3   2       35.77        6.71     27.56 o 
  -5  -3   2    22029.78    21769.02    395.57 o 
  -4  -3   2     1947.93     2084.48     70.33 o 
  -3  -3   2     1575.96     1609.71     63.54 o 
  -2  -3   2      175.71      129.68     15.77 o 
  -1  -3   2      130.58      137.14     21.53 o 
   0  -3   2    26004.36    26339.24    418.83 o 
   1  -3   2   125409.08   115127.30   1364.80 o 
   2  -3   2     3501.06     3974.96     95.50 o 
   3  -3   2     7018.37     7348.84    116.33 o 
   4  -3   2    48190.94    47168.71    736.10 o 
   5  -3   2      150.12      137.27     43.55 o 
   6  -3   2    15963.58    16020.72    361.86 o 
   7  -3   2      698.00      757.97     78.10 o 
   8  -3   2     8617.21     8133.50    220.61 o 
   9  -3   2       26.58       19.87     23.64 o 
  10  -3   2      842.27      706.53    110.17 o 
  11  -3   2     7471.17     7936.27    371.76 o 
  12  -3   2      314.88      376.08     71.15 o 
  13  -3   2     4357.73     4485.29    292.95 o 
  14  -3   2        9.53      127.04     91.53 o 
 -12  -2   2      105.80       30.21     82.34 o 
 -11  -2   2      666.31      677.79    140.65 o 
 -10  -2   2      906.06      591.03    122.27 o 
  -9  -2   2     6956.51     7231.24    339.95 o 
  -8  -2   2      227.57      207.96     70.15 o 
  -7  -2   2     2643.33     2411.73    104.76 o 
  -6  -2   2    12067.05    11726.43    349.76 o 
  -5  -2   2        7.76       28.33     15.54 o 
  -4  -2   2     3445.04     3655.29    165.74 o 
  -3  -2   2     2389.89     2647.04     65.20 o 
  -2  -2   2   178097.95   165979.08  11382.41 o 
  -1  -2   2     1263.98     1362.22     47.96 o 
   0  -2   2    20304.93    20681.94    323.87 o 
   1  -2   2    19479.96    18171.77    288.89 o 
   2  -2   2     2363.48     2608.20     69.24 o 
   3  -2   2   121529.10   122352.42   2113.22 o 
   4  -2   2     3057.20     2503.22     94.18 o 
   5  -2   2     1963.49     1865.86     79.15 o 
   6  -2   2     1020.80     1080.34     65.92 o 
   7  -2   2    13770.23    13909.37    304.64 o 
   8  -2   2      123.86       64.17     29.24 o 
   9  -2   2     2329.79     2437.36    222.90 o 
  10  -2   2      356.05      278.51     57.41 o 
  11  -2   2      184.10       40.10     66.35 o 
  12  -2   2     5020.60     4470.80    287.65 o 
  13  -2   2      294.42      190.65    103.36 o 
  14  -2   2      686.26      681.14    156.55 o 
 -13  -1   2      976.01     1064.91    174.04 o 
 -12  -1   2      456.30      354.26    115.03 o 
 -11  -1   2      436.97      324.93     94.35 o 
 -10  -1   2     9590.25    10063.95    416.64 o 
  -9  -1   2     1434.50     1725.03    158.49 o 
  -8  -1   2     1723.59     1940.88    142.85 o 
  -7  -1   2     6042.71     6024.08    173.15 o 
  -6  -1   2     8750.88     8601.07    206.06 o 
  -5  -1   2     2603.19     2727.94     93.65 o 
  -4  -1   2     6296.24     5989.81    201.43 o 
  -3  -1   2      616.07      505.51     47.53 o 
  -2  -1   2     1217.31     1462.29     67.85 o 
  -1  -1   2    61214.64    59769.33   1205.74 o 
   0  -1   2     1712.57     1863.03     59.72 o 
   1  -1   2     7195.63     7593.35    135.51 o 
   2  -1   2    40038.50    40893.52    623.09 o 
   3  -1   2    24342.14    24782.82    408.90 o 
   4  -1   2      432.39      540.21     40.57 o 
   5  -1   2     3824.16     4085.49    123.42 o 
   6  -1   2     5858.25     5920.55    165.19 o 
   7  -1   2       65.50       45.74     22.39 o 
   8  -1   2     7566.60     7198.73    209.32 o 
   9  -1   2       68.21       42.46     31.24 o 
  10  -1   2      781.80      807.30    126.69 o 
  11  -1   2     1142.86     1212.63    160.97 o 
  12  -1   2      578.76      603.93    136.76 o 
  13  -1   2      593.73      509.58    136.41 o 
 -14   0   2     2026.27     2552.47    252.67 o 
 -13   0   2      445.76      368.40    115.73 o 
 -12   0   2       97.46      168.03     82.51 o 
 -11   0   2     7082.97     7178.94    346.84 o 
 -10   0   2       56.98       50.44     36.03 o 
  -9   0   2      503.64      495.76     59.66 o 
  -8   0   2       36.57       11.21     22.24 o 
  -7   0   2    10938.54    11223.16    257.97 o 
  -6   0   2     3321.02     3187.95    108.37 o 
  -5   0   2     9362.19     9115.58    196.26 o 
  -4   0   2    11400.01    12071.89    225.95 o 
  -3   0   2    24693.06    24752.56    394.45 o 
  -2   0   2    36369.63    38124.59    569.33 o 
  -1   0   2     1150.86      997.77     44.70 o 
   0   0   2    13795.53    12080.17    268.39 o 
   1   0   2       48.81       31.71      7.54 o 
   2   0   2    27248.89    28821.47    367.13 o 
   3   0   2     1233.77     1187.65     58.90 o 
   4   0   2     8364.44     8141.29    139.65 o 
   5   0   2     9954.00     9585.34    166.96 o 
   6   0   2     1141.33     1143.88     69.89 o 
   7   0   2    24807.07    24640.57    470.46 o 
   8   0   2      108.42       74.71     51.06 o 
   9   0   2      868.21      852.89    126.69 o 
  10   0   2      479.11      536.79    113.44 o 
  11   0   2     3144.78     3042.08    241.71 o 
  12   0   2      337.41      204.96     99.83 o 
  13   0   2     1636.50     1260.86    199.13 o 
 -14   1   2      231.25      181.99     96.47 o 
 -13   1   2       88.70       71.21     70.15 o 
 -12   1   2     1737.58     1601.52    169.98 o 
 -11   1   2     3743.20     3955.26    169.28 o 
 -10   1   2      224.64      179.54     46.16 o 
  -9   1   2        5.69       -7.03     22.11 o 
  -8   1   2    13500.89    13225.02    295.38 o 
  -7   1   2      174.24      146.99     32.01 o 
  -6   1   2    16369.37    17037.13    323.69 o 
  -5   1   2       64.36       77.76     18.73 o 
  -4   1   2     2107.90     2081.01     66.39 o 
  -3   1   2   101898.33    99645.58   1444.96 o 
  -2   1   2    16294.57    17054.89    402.32 o 
  -1   1   2     2492.45     2739.41     87.11 o 
   0   1   2     1895.21     1869.74     69.62 o 
   1   1   2     6061.30     6435.31    128.79 o 
   2   1   2     2542.95     2359.24     66.07 o 
   3   1   2    11150.83    11348.87    176.96 o 
   4   1   2    13417.63    13189.88    208.26 o 
   5   1   2     1019.51     1037.40    128.72 o 
   6   1   2     9516.36     9550.31    352.14 o 
   7   1   2       90.60       14.11     23.35 o 
   8   1   2        1.87      -33.57     40.64 o 
   9   1   2     4177.63     4060.00    260.09 o 
  10   1   2     4914.27     5347.90    316.10 o 
  11   1   2      311.89      333.77    110.61 o 
  12   1   2     3355.79     3615.80    293.66 o 
 -15   2   2       30.02      -47.53     77.21 o 
 -14   2   2       16.34       41.70     76.68 o 
 -13   2   2      842.96      762.42    135.88 o 
 -12   2   2     2301.45     2546.23    141.45 o 
 -11   2   2      130.00      130.65     45.89 o 
 -10   2   2     1268.69     1353.62     91.41 o 
  -9   2   2     6485.29     6811.14    199.61 o 
  -8   2   2        0.76        5.72     19.23 o 
  -7   2   2    13650.72    14082.36    290.65 o 
  -6   2   2     1718.66     1982.48     77.56 o 
  -5   2   2      240.21      199.35     25.68 o 
  -4   2   2     7886.00     8921.35    169.29 o 
  -3   2   2     1525.26     1524.31     78.98 o 
  -2   2   2     2819.35     2947.38    105.66 o 
   0   2   2    30355.15    30949.29    390.36 o 
   1   2   2      290.50      453.61     86.40 o 
   2   2   2    46207.18    46808.28    590.45 o 
   3   2   2     1093.16     1106.01     41.78 o 
   4   2   2       55.79       42.27     14.81 o 
   5   2   2      568.21      583.63     73.25 o 
   6   2   2     6794.61     6598.71    188.79 o 
   7   2   2       23.41       82.40     45.32 o 
   8   2   2     2909.45     3170.71    223.87 o 
   9   2   2     3078.88     3006.39    236.41 o 
  10   2   2      145.44      133.22     86.40 o 
  11   2   2     3754.28     3922.71    294.90 o 
 -15   3   2      669.28      664.18    144.71 o 
 -14   3   2      486.25      403.53     80.90 o 
 -13   3   2     2411.75     2620.93    314.51 o 
 -12   3   2      192.01      234.51     57.16 o 
 -11   3   2     4105.02     4325.20    169.81 o 
 -10   3   2     3890.60     3716.65    146.29 o 
  -9   3   2      849.66      801.71     65.76 o 
  -8   3   2    16241.33    15746.58    324.27 o 
  -7   3   2     9493.67    10398.66    230.16 o 
  -6   3   2      649.01      715.44     45.95 o 
  -5   3   2     2014.40     2206.99     71.93 o 
  -4   3   2     5915.39     5342.28    180.14 o 
  -3   3   2      189.51      185.70     32.16 o 
  -2   3   2    39081.40    38395.39    575.47 o 
  -1   3   2    31361.70    31899.14    406.47 o 
   0   3   2     2107.79     2262.02     70.96 o 
   1   3   2    28030.70    27308.79    457.91 o 
   2   3   2      388.24      320.99     36.38 o 
   3   3   2     1004.20      950.30     60.38 o 
   4   3   2     2928.07     3042.80     80.70 o 
   5   3   2     4426.11     4068.89    235.88 o 
   6   3   2       46.58       29.96     26.91 o 
   7   3   2     3493.81     3389.01    145.01 o 
   8   3   2       61.17       76.51     62.02 o 
   9   3   2        0.60      -34.28     53.36 o 
  10   3   2     3098.31     2742.06    250.55 o 
  11   3   2      412.93      456.39    138.70 o 
 -15   4   2       71.19       53.71     60.50 o 
 -14   4   2     3087.79     3217.54    229.17 o 
 -13   4   2      305.82      334.54     73.59 o 
 -12   4   2    15452.24    16363.54    390.90 o 
 -11   4   2     2935.83     2884.47    133.51 o 
 -10   4   2      115.16      107.37     34.34 o 
  -9   4   2      252.05      236.75     87.20 o 
  -8   4   2      259.03      139.43     29.64 o 
  -7   4   2      673.86      653.37     64.05 o 
  -6   4   2     3452.35     3450.61     99.03 o 
  -5   4   2    27358.50    25133.70    407.80 o 
  -4   4   2      421.83      461.22     25.80 o 
  -3   4   2     8295.42     8249.50    132.31 o 
  -2   4   2      925.39     1002.08     46.57 o 
  -1   4   2      543.01      529.02     27.95 o 
   0   4   2    12944.55    13040.89    247.85 o 
   1   4   2    15320.55    14901.08    293.62 o 
   2   4   2      109.41       82.00     31.54 o 
   3   4   2      236.12      274.91     42.18 o 
   4   4   2     2101.14     1976.20     98.54 o 
   5   4   2      880.62      921.00     77.39 o 
   6   4   2    10727.74    10964.82    288.38 o 
   7   4   2      139.56      106.20     46.83 o 
   8   4   2      248.77      236.06     96.65 o 
   9   4   2     1659.74     1625.73    200.90 o 
  10   4   2     1142.45     1136.47    190.47 o 
 -16   5   2     1056.63     1154.50    187.12 o 
 -15   5   2     1033.61      995.83    164.68 o 
 -14   5   2      115.01      109.37     87.99 o 
 -13   5   2     6399.06     6427.92    225.32 o 
 -12   5   2        3.31       21.32     31.96 o 
 -11   5   2      268.36      219.85     44.01 o 
 -10   5   2       71.06       62.86     27.86 o 
  -9   5   2     6008.41     5956.62    172.49 o 
  -8   5   2      381.36      365.51     40.47 o 
  -7   5   2      682.22      583.13     52.39 o 
  -6   5   2    30281.77    32435.13    524.90 o 
  -5   5   2      362.39      503.42     79.86 o 
  -4   5   2    17805.67    18450.59    262.40 o 
  -3   5   2      514.43      473.20     57.14 o 
  -2   5   2      697.87      705.23     33.87 o 
  -1   5   2      266.50      283.39     22.31 o 
   0   5   2    15519.33    16288.60    318.38 o 
   1   5   2      424.32      452.67     47.91 o 
   2   5   2      127.91      142.74     56.19 o 
   3   5   2     2765.69     2603.72    117.46 o 
   4   5   2      326.13      380.72     55.67 o 
   5   5   2    11443.01    12029.00    310.21 o 
   6   5   2      191.79      149.29     50.41 o 
   7   5   2      117.65      202.49     87.64 o 
   8   5   2      767.90      695.28    150.01 o 
   9   5   2     1720.40     1472.89    201.07 o 
 -16   6   2      898.87      750.58    163.26 o 
 -15   6   2       78.70       77.74     87.82 o 
 -14   6   2      402.81      482.54    120.33 o 
 -13   6   2     1117.31     1024.10    147.01 o 
 -12   6   2      311.68      304.34     91.08 o 
 -11   6   2      134.20      139.39     38.73 o 
 -10   6   2     3321.64     3066.04    121.99 o 
  -9   6   2       89.21      119.21     30.68 o 
  -8   6   2    14175.51    14121.52    281.88 o 
  -7   6   2     4980.77     4942.55    126.82 o 
  -6   6   2     2704.77     2670.29     71.39 o 
  -5   6   2    29760.73    29719.60    405.47 o 
  -4   6   2     8499.47     8696.67    153.00 o 
  -3   6   2      445.85      410.06     39.23 o 
  -2   6   2      135.34      151.31     20.14 o 
  -1   6   2     6478.19     7029.08    131.23 o 
   0   6   2     2229.76     2305.81     99.73 o 
   1   6   2    18159.71    19110.85    387.02 o 
   2   6   2     2177.67     2058.98    146.83 o 
   3   6   2        7.00       24.60     28.05 o 
   4   6   2     1966.52     1875.70    116.70 o 
   5   6   2     1772.44     1739.58    276.52 o 
   6   6   2       22.26       -9.67     39.56 o 
   7   6   2        1.04       34.81     73.15 o 
   8   6   2     3152.17     3749.55    301.08 o 
 -16   7   2       54.85       96.47     97.36 o 
 -14   7   2     1293.06     1249.73    173.69 o 
 -13   7   2      146.52      137.64     83.57 o 
 -12   7   2     2504.64     2812.92    215.03 o 
 -11   7   2    10382.64    10545.96    426.88 o 
 -10   7   2      271.93      275.20     63.96 o 
  -9   7   2     3055.67     3019.53    160.08 o 
  -8   7   2      195.89      191.00     28.03 o 
  -7   7   2       28.86       14.59     14.53 o 
  -6   7   2    14789.06    15396.52    243.32 o 
  -5   7   2     6915.26     6827.76    135.59 o 
  -4   7   2      207.68      140.54     27.09 o 
  -3   7   2     5458.70     5623.49    121.20 o 
  -2   7   2    28095.95    28337.06    459.21 o 
  -1   7   2       20.23       26.50     22.48 o 
   0   7   2    10534.82    10253.23    254.67 o 
   1   7   2       35.11       88.53     69.97 o 
   2   7   2        9.66       23.09     30.46 o 
   3   7   2       20.15        6.18     35.02 o 
   4   7   2     3823.18     3691.67    168.02 o 
   5   7   2       23.80        8.64     71.65 o 
   6   7   2       44.22       32.57     46.23 o 
   7   7   2     2657.81     3481.34    285.71 o 
 -16   8   2      755.04      915.26    166.80 o 
 -15   8   2     4852.67     4610.21    316.98 o 
 -14   8   2       83.51       16.79     69.62 o 
 -13   8   2     3399.31     3154.28    238.36 o 
 -12   8   2     6968.02     7210.75    359.74 o 
 -11   8   2       10.80       95.77     59.90 o 
 -10   8   2     9634.44     8440.65    954.31 o 
  -9   8   2      940.19      875.02    118.65 o 
  -8   8   2      176.38      129.93     35.40 o 
  -7   8   2     1130.35     1013.42     50.95 o 
  -6   8   2    12872.72    12886.99    220.34 o 
  -5   8   2      843.76      863.37     47.73 o 
  -4   8   2     4099.90     4351.47    139.22 o 
  -3   8   2    24495.47    25563.27    467.81 o 
  -2   8   2      115.12       84.66     28.85 o 
  -1   8   2     5094.99     5065.41    169.48 o 
   0   8   2     5262.09     5097.44    177.64 o 
   1   8   2      152.25      148.66     78.36 o 
   2   8   2      289.24      278.36     59.37 o 
   3   8   2     4012.24     4103.07    306.03 o 
   4   8   2       51.55      -11.59     61.22 o 
   5   8   2     1382.05     1274.19    187.73 o 
   6   8   2     1359.28     1325.60    126.91 o 
 -16   9   2     2964.02     3195.98    276.87 o 
 -15   9   2      529.08      366.46    113.97 o 
 -14   9   2     3800.95     3815.99    280.05 o 
 -13   9   2     1053.12      914.02    146.30 o 
 -12   9   2      265.22      358.51    101.42 o 
 -11   9   2     7909.47     7283.72    349.49 o 
 -10   9   2     3282.61     3077.43    194.71 o 
  -9   9   2        6.90       20.86     30.01 o 
  -8   9   2      534.95      527.12     61.97 o 
  -7   9   2    10563.42    10805.66    270.68 o 
  -6   9   2     1689.49     1870.35     72.82 o 
  -5   9   2     6322.65     6270.36    185.70 o 
  -4   9   2     4929.40     5438.75    200.23 o 
  -3   9   2        7.79        6.62     24.58 o 
  -2   9   2      344.70      271.86     51.36 o 
  -1   9   2     2093.71     2087.84    113.94 o 
   0   9   2       58.30       46.02     35.25 o 
   1   9   2      533.57      697.64     83.02 o 
   2   9   2     4511.87     4682.36    266.63 o 
   3   9   2        0.11       38.52     45.74 o 
   4   9   2     4201.42     4525.37    209.68 o 
   5   9   2      262.61      249.79     76.90 o 
 -16  10   2       12.46      -18.20     74.03 o 
 -14  10   2      610.59      345.43    108.31 o 
 -13  10   2      112.65      319.81    103.36 o 
 -12  10   2      985.69     1077.99    148.24 o 
 -11  10   2     2529.70     2381.97    200.72 o 
 -10  10   2        0.98        0.83     34.92 o 
  -9  10   2     2400.10     2449.16    125.71 o 
  -8  10   2    17768.96    17504.94    391.14 o 
  -7  10   2      884.88      868.56     76.98 o 
  -6  10   2     8160.69     8146.67    230.00 o 
  -5  10   2       71.12       63.26     23.47 o 
  -4  10   2       36.49       22.91     28.50 o 
  -3  10   2      284.76      271.25     51.22 o 
  -2  10   2     2555.29     2712.38    132.58 o 
  -1  10   2     1702.79     1725.59    256.02 o 
   0  10   2       55.30       25.76     40.60 o 
   1  10   2     6104.68     6638.98    350.20 o 
   2  10   2      161.88       54.87     47.03 o 
   3  10   2     2916.87     2864.79    169.73 o 
   4  10   2      176.09       99.26     60.32 o 
 -16  11   2     2061.17     1971.69    230.76 o 
 -15  11   2      139.85       53.36     80.04 o 
 -14  11   2      232.70      117.50     83.40 o 
 -13  11   2      431.98      272.46    104.60 o 
 -12  11   2     6600.54     7115.86    371.40 o 
 -11  11   2       39.91      110.61     65.38 o 
 -10  11   2     1371.82     1477.08    105.24 o 
  -9  11   2     8931.94     9196.05    496.85 o 
  -8  11   2      105.74       67.25     80.66 o 
  -7  11   2    11590.94    12011.74    307.06 o 
  -6  11   2        3.93       10.05     28.08 o 
  -5  11   2      279.73      203.55     73.68 o 
  -4  11   2     1354.35     1202.50     93.19 o 
  -3  11   2    10112.83    10133.05    283.00 o 
  -2  11   2      643.92      759.16     85.22 o 
  -1  11   2     3153.42     3363.40    164.72 o 
   0  11   2     2440.65     2670.65    335.89 o 
   1  11   2      273.97      232.00     69.16 o 
   2  11   2     1277.31     1232.21    124.22 o 
   3  11   2        4.82       -5.30     50.41 o 
 -16  12   2      550.61      783.80    168.39 o 
 -15  12   2       74.05      -21.73     71.38 o 
 -14  12   2     1808.30     1998.55    217.86 o 
 -13  12   2     5584.87     5888.39    344.72 o 
 -12  12   2       29.92      -53.54     53.54 o 
 -11  12   2     1933.91     2100.19    154.60 o 
 -10  12   2     2007.34     1998.03    196.30 o 
  -9  12   2       60.90      -16.03     36.28 o 
  -8  12   2     2930.42     3091.83    201.78 o 
  -7  12   2     2831.79     2716.62    206.37 o 
  -6  12   2      636.45      690.15    121.56 o 
  -5  12   2      932.21     1025.34    144.36 o 
  -4  12   2    13030.25    12821.21    510.99 o 
  -3  12   2       39.63       75.45     63.61 o 
  -2  12   2     3288.44     3507.33    193.92 o 
  -1  12   2      172.14      200.51     65.26 o 
   0  12   2       55.05       46.20     54.12 o 
   1  12   2      263.13      211.25     74.73 o 
   2  12   2      810.92      827.02    118.56 o 
 -16  13   2      114.84      158.49    107.60 o 
 -15  13   2      576.05      546.50    139.23 o 
 -14  13   2     3078.91     3347.76    273.52 o 
 -13  13   2        0.75      -13.96     64.67 o 
 -12  13   2     5016.97     5129.86    312.74 o 
 -11  13   2      153.32       84.58     55.48 o 
 -10  13   2     1333.98     1355.67    203.64 o 
  -9  13   2        7.35       -2.50     39.63 o 
  -8  13   2     4188.08     4780.54    289.42 o 
  -7  13   2     3179.65     3023.00    230.05 o 
  -6  13   2     1751.14     1519.19    178.10 o 
  -5  13   2     3119.28     3157.29    242.24 o 
  -4  13   2     1699.36     1719.38    195.77 o 
  -3  13   2     2068.49     1971.69    212.91 o 
  -2  13   2        9.96        1.77     70.32 o 
  -1  13   2      103.72      161.67     93.82 o 
   0  13   2      128.09      151.79     71.27 o 
 -15  14   2     1470.86     1872.21    224.40 o 
 -14  14   2      242.94      261.68    114.14 o 
 -13  14   2     2397.74     3070.00    259.38 o 
 -12  14   2      942.26      877.27    152.48 o 
 -11  14   2      438.59      473.93    127.57 o 
 -10  14   2      143.59       72.10     84.99 o 
  -9  14   2     3018.47     3319.49    246.48 o 
  -8  14   2      407.97      414.52    120.50 o 
  -7  14   2     1211.02     1220.05    166.80 o 
  -6  14   2     4430.41     4471.86    300.73 o 
  -5  14   2      812.62      960.67    164.50 o 
  -4  14   2      896.61     1056.79    171.74 o 
  -3  14   2      400.26      430.77    132.69 o 
  -2  14   2      172.49      162.56    100.36 o 
 -14  15   2      777.01      217.33    122.27 o 
 -13  15   2     1697.80     1577.67    203.37 o 
 -12  15   2      155.50      122.98     97.36 o 
 -11  15   2      185.26       82.69     87.11 o 
 -10  15   2     2320.53     2462.18    229.87 o 
  -9  15   2        1.18       16.26     77.39 o 
  -8  15   2     2819.37     3033.96    257.62 o 
  -7  15   2      350.02      291.89    111.67 o 
  -6  15   2       50.69       23.15     73.15 o 
  -5  15   2      594.25      475.83    133.58 o 
  -4  15   2     2116.03     1864.79    230.58 o 
 -11  16   2     3212.68     3831.36    288.36 o 
 -10  16   2        2.44      -70.50     70.50 o 
  -9  16   2     2915.11     3668.98    290.13 o 
  -8  16   2      152.29       82.34     98.24 o 
  -7  16   2      249.96      189.94    118.91 o 
  -6  16   2       37.79       -4.24     80.22 o 
   7 -17   3     2070.57     2081.95    237.12 o 
   8 -17   3      259.34      224.93    112.20 o 
   9 -17   3       56.74       40.29     85.87 o 
   4 -16   3     1435.16     1530.14    208.49 o 
   5 -16   3        0.23      -10.25     80.92 o 
   6 -16   3     1712.14     1555.94    204.43 o 
   7 -16   3       28.50       33.57     84.63 o 
   8 -16   3     1492.26     1409.28    184.29 o 
   9 -16   3      265.19      180.05     97.53 o 
  11 -16   3        3.15      141.35    100.71 o 
  12 -16   3      330.07      275.64    126.51 o 
   2 -15   3      747.03      622.91    101.19 o 
   3 -15   3      105.24       83.06     61.11 o 
   4 -15   3       86.49      133.75     92.41 o 
   5 -15   3     2025.95     2062.86    216.80 o 
   6 -15   3     1367.29     1214.57    172.27 o 
   7 -15   3     1514.06     1570.78    188.00 o 
   8 -15   3      422.22      268.22    104.78 o 
   9 -15   3     4788.63     4387.76    279.88 o 
  10 -15   3      127.02      212.74    103.54 o 
  11 -15   3     1721.42     2224.89    227.40 o 
  12 -15   3     1353.51     1459.99    194.54 o 
  13 -15   3      238.72      109.37    104.78 o 
  14 -15   3      796.63      760.12    167.15 o 
   0 -14   3        3.24       47.19     62.40 o 
   1 -14   3     1469.69     1450.30    134.14 o 
   2 -14   3        0.99       11.55     48.66 o 
   3 -14   3     1702.16     1493.38    125.40 o 
   4 -14   3      724.39      589.07     85.95 o 
   5 -14   3     3218.50     3300.94    245.25 o 
   6 -14   3       68.76       -3.00     50.00 o 
   7 -14   3      161.73       84.10     70.85 o 
   8 -14   3     5532.04     6459.78    232.72 o 
   9 -14   3       65.14       15.23     48.05 o 
  10 -14   3     2773.69     3098.98    239.59 o 
  11 -14   3     1274.80     1326.42    173.86 o 
  12 -14   3     1004.34     1153.97    170.33 o 
  13 -14   3      148.57       59.01     85.52 o 
  14 -14   3     3681.29     3391.75    280.23 o 
  15 -14   3       86.68      207.43    107.78 o 
  -2 -13   3     2707.87     2936.64    187.04 o 
  -1 -13   3       94.96      131.14     70.15 o 
   0 -13   3      381.47      420.64     82.49 o 
   1 -13   3       85.01       59.02     48.40 o 
   2 -13   3     1204.71     1179.09    110.93 o 
   3 -13   3      171.39      143.84     72.09 o 
   4 -13   3    11905.90    12670.59    339.24 o 
   5 -13   3       10.50       -4.69     36.33 o 
   6 -13   3     2791.56     2805.73    215.65 o 
   7 -13   3     4962.88     5826.15    210.82 o 
   8 -13   3      287.40      135.85     59.90 o 
   9 -13   3     1506.53     1384.63    201.34 o 
  10 -13   3      627.45      387.84    104.78 o 
  11 -13   3      537.46      498.62    121.03 o 
  12 -13   3      210.55       75.09     76.15 o 
  13 -13   3     3680.94     4161.42    306.03 o 
  14 -13   3       67.67      149.66    101.07 o 
  15 -13   3      999.45     1028.69    181.46 o 
  -3 -12   3      968.54     1143.16    126.80 o 
  -2 -12   3      630.90      828.05    203.46 o 
  -1 -12   3       63.76       59.82     51.33 o 
   0 -12   3     1759.91     1730.42    130.57 o 
   1 -12   3      203.26      144.17     52.41 o 
   2 -12   3        2.15      -10.68     37.94 o 
   3 -12   3    18485.22    19241.83    469.91 o 
   4 -12   3      314.59      321.29    100.36 o 
   5 -12   3     3599.72     3511.41    149.84 o 
   6 -12   3     2207.06     2128.37    103.96 o 
   7 -12   3     1163.49     1220.29     87.24 o 
   8 -12   3     1721.02     1844.21     99.35 o 
   9 -12   3     3343.05     3799.20    241.71 o 
  10 -12   3      315.03      240.30     86.40 o 
  11 -12   3       43.08       66.26     67.32 o 
  12 -12   3     2688.51     2946.85    241.54 o 
  13 -12   3      439.84      368.22    115.56 o 
  14 -12   3     1119.23     1214.04    182.52 o 
  15 -12   3      367.27      410.28    131.99 o 
  -4 -11   3       41.03       28.60     54.13 o 
  -3 -11   3      693.02      841.16    103.97 o 
  -2 -11   3       19.73       37.47     94.97 o 
  -1 -11   3     4476.74     4437.63    196.32 o 
   0 -11   3      140.79      115.41     62.90 o 
   1 -11   3     2042.49     2069.15    179.61 o 
   2 -11   3     6760.76     6423.16    213.81 o 
   3 -11   3      179.69      140.83     44.28 o 
   4 -11   3     2516.45     2572.80    188.53 o 
   5 -11   3     1089.67     1161.78     67.49 o 
   6 -11   3     2066.53     2019.60     94.99 o 
   7 -11   3     3691.92     3684.80    205.30 o 
   8 -11   3     4015.96     4016.88    122.86 o 
   9 -11   3      383.75      395.35     57.68 o 
  10 -11   3     2103.85     1844.30    175.98 o 
  11 -11   3     5184.21     5298.07    307.27 o 
  12 -11   3       22.88       15.20     63.61 o 
  13 -11   3     1904.00     1705.42    198.25 o 
  14 -11   3        0.11      -26.86     62.73 o 
  15 -11   3     1124.54     1030.11    182.70 o 
  16 -11   3      307.63      227.22    118.38 o 
  -6 -10   3      457.92      406.74    129.51 o 
  -5 -10   3       16.71       33.31     52.04 o 
  -4 -10   3      474.46      274.07    111.14 o 
  -3 -10   3       57.37       39.05     43.35 o 
  -2 -10   3     5590.55     5474.01    214.70 o 
  -1 -10   3      178.48      269.66     59.92 o 
   0 -10   3     3764.77     3774.77    162.96 o 
   1 -10   3     1375.00     1254.91    177.84 o 
   2 -10   3     1181.33     1131.14     86.22 o 
   3 -10   3     1990.49     1915.42     80.69 o 
   4 -10   3       95.01       93.66     25.00 o 
   5 -10   3     4044.82     3842.36    113.48 o 
   6 -10   3     2872.87     3199.55    104.21 o 
   7 -10   3    15262.88    16377.44    282.89 o 
   8 -10   3     3067.66     3447.92    107.35 o 
   9 -10   3     6323.14     6201.27    200.10 o 
  10 -10   3     3766.38     3978.44    153.68 o 
  11 -10   3     2078.31     2181.37    218.48 o 
  12 -10   3     1463.63     1503.64    175.98 o 
  13 -10   3      597.16      537.14    127.39 o 
  14 -10   3      700.72      584.67    136.76 o 
  15 -10   3        9.09       -4.24     67.14 o 
  16 -10   3     4511.63     4728.42    350.20 o 
  -7  -9   3      317.47      259.38    113.26 o 
  -6  -9   3      344.05      421.76    126.69 o 
  -5  -9   3      149.41       79.05     51.87 o 
  -4  -9   3        2.83      -25.54     35.16 o 
  -3  -9   3     4874.05     5058.82    200.66 o 
  -2  -9   3      364.51      197.76     58.22 o 
  -1  -9   3     4093.77     4458.90    175.28 o 
   0  -9   3      214.34      283.15     51.52 o 
   1  -9   3     2519.76     2372.41    115.92 o 
   2  -9   3     1639.42     1608.46    163.53 o 
   3  -9   3     4585.87     4768.77    138.66 o 
   4  -9   3      652.22      622.22     45.48 o 
   5  -9   3       66.65       64.61     21.37 o 
   6  -9   3    20546.26    21122.72    331.93 o 
   7  -9   3     1991.38     1834.75     81.83 o 
   8  -9   3     3332.55     3367.82    127.49 o 
   9  -9   3     2474.59     2441.49    114.41 o 
  10  -9   3     4023.45     4135.58    158.30 o 
  11  -9   3     1723.45     1547.56    124.39 o 
  12  -9   3     6246.81     6116.85    203.28 o 
  13  -9   3      643.91      523.16     81.30 o 
  14  -9   3       41.50       97.53     82.16 o 
  15  -9   3     5893.86     6523.07    402.68 o 
  16  -9   3        0.88       51.42     94.00 o 
  -8  -8   3       20.67      -53.54     72.44 o 
  -7  -8   3     1972.15     1731.75    200.90 o 
  -6  -8   3      700.95      705.00    134.81 o 
  -5  -8   3      211.52      229.74     58.32 o 
  -4  -8   3     1378.80     1314.39    107.20 o 
  -3  -8   3      405.83      316.53     60.66 o 
  -2  -8   3     4896.39     4438.44    170.59 o 
  -1  -8   3        0.24       12.60     25.85 o 
   0  -8   3    12726.52    12869.75    298.89 o 
   1  -8   3      338.46      451.15     52.99 o 
   2  -8   3    18911.64    18937.10    297.65 o 
   3  -8   3      258.68      256.95     30.54 o 
   4  -8   3     7281.38     7527.42    187.57 o 
   5  -8   3    19172.07    19051.19    298.07 o 
   6  -8   3       31.48       50.48     17.89 o 
   7  -8   3      121.35       97.42     22.08 o 
   8  -8   3     1445.33     1414.91     65.22 o 
   9  -8   3     4826.45     4740.11    212.12 o 
  10  -8   3     2109.73     2067.54    108.68 o 
  11  -8   3    17130.67    16931.94    389.93 o 
  12  -8   3      242.07      152.99     53.68 o 
  13  -8   3       60.13       43.28     52.30 o 
  14  -8   3     4516.44     4624.97    206.89 o 
  15  -8   3      239.95      373.17    128.45 o 
  -9  -7   3      130.86       -3.00     87.82 o 
  -8  -7   3     2493.31     2543.99    235.18 o 
  -7  -7   3      610.07      467.70    122.09 o 
  -6  -7   3      611.67      470.53    107.78 o 
  -5  -7   3     1017.66     1044.64     94.14 o 
  -4  -7   3       26.17       31.81     32.33 o 
  -3  -7   3      771.65      912.86     86.31 o 
  -2  -7   3      412.36      417.97     56.81 o 
  -1  -7   3     9034.01     8163.23    217.55 o 
   0  -7   3      338.71      431.15     50.87 o 
   1  -7   3    30625.87    29836.70    419.39 o 
   2  -7   3       14.26       11.47     12.65 o 
   3  -7   3     1780.50     1913.52     65.31 o 
   4  -7   3    13958.25    15278.98    243.78 o 
   5  -7   3       68.46       43.60     15.89 o 
   6  -7   3     5097.93     5013.91    226.61 o 
   7  -7   3     1695.47     1828.12    124.59 o 
   8  -7   3      509.58      456.07     53.18 o 
   9  -7   3     2651.42     2761.19    121.79 o 
  10  -7   3    13832.08    13779.64    330.79 o 
  11  -7   3      242.99      203.79     62.46 o 
  12  -7   3      113.76      113.21     46.00 o 
  13  -7   3     2508.74     2514.47    148.75 o 
  14  -7   3     1242.54     1395.95    124.49 o 
  15  -7   3      489.19      690.28    150.28 o 
 -10  -6   3        2.29      -62.73     62.73 o 
  -9  -6   3     1769.32     1997.31    218.21 o 
  -8  -6   3        7.53       -7.95     60.07 o 
  -7  -6   3     1396.13     1657.01    173.16 o 
  -6  -6   3     1254.07     1056.43    136.41 o 
  -5  -6   3     7103.41     6466.38    230.58 o 
  -4  -6   3      377.21      390.85     59.03 o 
  -3  -6   3     3174.87     3632.26    438.37 o 
  -2  -6   3     4075.92     4238.44    145.35 o 
  -1  -6   3        7.50       19.35     19.74 o 
   0  -6   3    13211.22    13646.09    283.43 o 
   1  -6   3     4190.92     3813.85     90.77 o 
   2  -6   3     2694.15     2674.53     81.59 o 
   3  -6   3    19453.09    20327.70    296.53 o 
   4  -6   3     3929.84     3836.71    104.96 o 
   5  -6   3     3477.48     3094.97    102.79 o 
   6  -6   3    27973.35    28150.47    392.15 o 
   7  -6   3     6229.11     6527.71    243.35 o 
   8  -6   3     4284.26     4478.15    297.46 o 
   9  -6   3    13636.83    13809.55    322.29 o 
  10  -6   3      195.06      223.54     48.28 o 
  11  -6   3     1316.46     1343.24    101.69 o 
  12  -6   3      631.74      520.74     77.79 o 
  13  -6   3     4775.52     4452.59    385.10 o 
  14  -6   3      317.02      296.61    118.74 o 
  15  -6   3     1424.56     1487.19    136.54 o 
 -10  -5   3      877.16      935.58    163.44 o 
  -9  -5   3      431.11      566.47    128.63 o 
  -8  -5   3     1271.59     1214.57    158.14 o 
  -7  -5   3      462.97      480.78    106.90 o 
  -6  -5   3     3128.56     3309.95    209.03 o 
  -5  -5   3       45.62       34.38     27.78 o 
  -4  -5   3    39260.36    40921.51   1549.31 o 
  -3  -5   3     1804.52     1715.40     84.27 o 
  -2  -5   3        7.22       12.53     11.93 o 
  -1  -5   3     8642.48     8060.38    192.73 o 
   0  -5   3     8709.69     9408.23    204.88 o 
   1  -5   3     3976.52     3532.72     81.06 o 
   2  -5   3      897.46      870.25     37.37 o 
   3  -5   3    22403.79    22432.97    312.21 o 
   4  -5   3      377.80      422.23     36.47 o 
   5  -5   3    38432.39    37322.08    490.42 o 
   6  -5   3     4350.21     4282.02     91.22 o 
   7  -5   3     6808.81     7136.03    193.09 o 
   8  -5   3     5354.01     5291.40    170.80 o 
   9  -5   3     4271.71     4269.81    158.93 o 
  10  -5   3     2998.52     2662.67    291.36 o 
  11  -5   3      436.57      342.41     65.36 o 
  12  -5   3     2791.32     2793.76    152.70 o 
  13  -5   3     2389.42     2299.24    393.76 o 
  14  -5   3     2673.82     2618.50    281.91 o 
  15  -5   3      564.16      741.39    154.25 o 
 -11  -4   3      647.06      591.91    143.65 o 
 -10  -4   3     1700.57     1693.40    194.01 o 
  -9  -4   3       99.65      180.40     82.69 o 
  -8  -4   3      118.77       37.11     51.24 o 
  -7  -4   3     1605.88     1036.29    128.28 o 
  -6  -4   3        2.03       -4.42     33.92 o 
  -5  -4   3    25789.95    25722.98    686.09 o 
  -4  -4   3     1462.70     1391.68     54.49 o 
  -3  -4   3     2486.52     2298.04     66.71 o 
  -2  -4   3      198.91      277.22     22.44 o 
  -1  -4   3      254.49      334.88     48.85 o 
   0  -4   3     8204.66     7970.20    169.71 o 
   1  -4   3    10045.06     9634.00    152.39 o 
   2  -4   3    27463.58    27621.81    424.99 o 
   3  -4   3    14604.31    14174.18    324.40 o 
   4  -4   3     1113.53      926.64     49.08 o 
   5  -4   3      965.92     1104.03    105.93 o 
   6  -4   3     1671.31     1697.37     80.97 o 
   7  -4   3     7351.17     7317.66    199.97 o 
   8  -4   3    10761.98    10859.71    268.67 o 
   9  -4   3      558.03      429.63     59.63 o 
  10  -4   3     2657.76     2567.31    130.95 o 
  11  -4   3     2746.30     2720.86    294.54 o 
  12  -4   3       40.43      -19.71     79.07 o 
  13  -4   3     2998.33     2883.00    315.22 o 
  14  -4   3       41.67      -59.54     59.54 o 
 -12  -3   3       34.13      -28.09     68.20 o 
 -11  -3   3     2114.12     2002.61    210.62 o 
 -10  -3   3       62.77       39.58     59.72 o 
  -9  -3   3     2792.05     2753.37    210.79 o 
  -8  -3   3     1121.95     1013.14    129.16 o 
  -7  -3   3       28.01      137.47     56.36 o 
  -6  -3   3    12510.01    13017.26    279.57 o 
  -5  -3   3      447.93      470.37     57.51 o 
  -4  -3   3      694.57      660.40     45.93 o 
  -3  -3   3     4137.13     4670.90    217.41 o 
  -2  -3   3    52063.60    49943.17    627.85 o 
  -1  -3   3    17638.83    18580.68    319.03 o 
   0  -3   3     8166.08     7486.12    150.12 o 
   1  -3   3    23586.21    22841.62    299.49 o 
   2  -3   3     6138.74     6099.65    129.59 o 
   3  -3   3      228.62      230.52     29.18 o 
   4  -3   3       54.79       58.10     18.58 o 
   5  -3   3      632.14      591.39     48.17 o 
   6  -3   3        1.38       -0.72     16.99 o 
   7  -3   3    11746.88    11126.21    264.11 o 
   8  -3   3      253.52      272.58     46.10 o 
   9  -3   3     2719.62     2495.93    213.62 o 
  10  -3   3      943.69      856.55    169.71 o 
  11  -3   3     1080.34      871.05    105.48 o 
  12  -3   3     2174.79     2404.50    148.29 o 
  13  -3   3       10.54      128.81     87.46 o 
  14  -3   3      661.13      532.19    136.05 o 
 -13  -2   3      643.39      574.24    153.54 o 
 -12  -2   3     2299.78     2408.65    229.87 o 
 -11  -2   3      284.94      172.98     89.05 o 
 -10  -2   3     9152.46     9893.26    424.23 o 
  -9  -2   3     1213.88     1221.99    140.47 o 
  -8  -2   3      576.31      356.03     82.51 o 
  -7  -2   3      918.88     1035.23    107.43 o 
  -6  -2   3      665.55      601.10     78.80 o 
  -5  -2   3       65.53       50.81     48.06 o 
  -4  -2   3        6.58       40.61     19.79 o 
  -3  -2   3    37874.93    38154.58    841.05 o 
  -2  -2   3       88.45      125.63     28.80 o 
  -1  -2   3     1613.83     1514.06     70.85 o 
   0  -2   3     6049.70     6033.63    162.20 o 
   1  -2   3     3111.01     3162.66     90.38 o 
   2  -2   3    19417.75    19020.01    321.14 o 
   3  -2   3      759.91      579.73     39.79 o 
   4  -2   3      894.56      707.49     60.52 o 
   5  -2   3      976.71      851.62     59.72 o 
   6  -2   3    26554.60    28277.36    509.36 o 
   7  -2   3      613.65      491.74     54.11 o 
   8  -2   3     1457.50     1333.41     87.78 o 
   9  -2   3      541.57      555.64     68.20 o 
  10  -2   3      332.46      344.12     62.39 o 
  11  -2   3     2780.50     3493.88    246.48 o 
  12  -2   3     1193.27      995.12    157.25 o 
  13  -2   3     1190.51     1017.21    169.80 o 
 -13  -1   3     1381.06     1488.09    193.48 o 
 -12  -1   3       38.40       30.92     61.13 o 
 -11  -1   3     5372.79     5486.25    304.61 o 
 -10  -1   3       96.48       92.59     66.08 o 
  -9  -1   3     2739.77     2844.90    138.97 o 
  -8  -1   3       76.74       66.27     26.36 o 
  -7  -1   3    11821.38    12389.59    276.07 o 
  -6  -1   3     1083.07     1199.08     66.20 o 
  -5  -1   3       25.85       30.75     17.19 o 
  -4  -1   3    18591.39    18831.49    491.64 o 
  -3  -1   3    31541.48    34295.59    536.19 o 
  -2  -1   3      941.77      845.76     37.11 o 
  -1  -1   3      216.95      213.80     21.73 o 
   0  -1   3      684.54      537.32     34.10 o 
   1  -1   3     8277.02     8159.30    152.32 o 
   2  -1   3     1170.91     1494.36     89.05 o 
   3  -1   3    29207.02    29682.70    386.56 o 
   4  -1   3    19796.13    19509.32    274.67 o 
   5  -1   3    22114.44    23531.59    330.83 o 
   6  -1   3     2437.45     2470.83    101.96 o 
   7  -1   3     4892.58     4898.70    160.58 o 
   8  -1   3      824.14      748.10     88.26 o 
   9  -1   3     1294.77     1183.18     92.03 o 
  10  -1   3     1010.73     1110.68    145.42 o 
  11  -1   3     2319.87     2018.87    201.07 o 
  12  -1   3       47.52       84.99     78.63 o 
  13  -1   3      986.56      753.94    165.91 o 
 -14   0   3      625.71      663.83    156.02 o 
 -13   0   3       45.66       78.63     77.39 o 
 -12   0   3     1437.95     1675.03    181.99 o 
 -11   0   3       54.66       91.53     64.32 o 
 -10   0   3      258.46      201.41     48.72 o 
  -9   0   3        2.45       13.23     27.36 o 
  -8   0   3    18370.65    18600.83    381.06 o 
  -7   0   3        0.95       -7.23     16.57 o 
  -6   0   3     6969.60     6350.26    162.05 o 
  -5   0   3     4177.61     4587.90    121.89 o 
  -4   0   3    14881.43    14595.49    939.02 o 
  -3   0   3     6983.76     6494.53    131.47 o 
  -2   0   3     7329.62     7543.22    135.85 o 
  -1   0   3      962.27      902.18     36.93 o 
   0   0   3     2099.58     1939.89     71.91 o 
   1   0   3    19678.62    21645.49    491.73 o 
   2   0   3      527.43      557.70     26.35 o 
   3   0   3    43914.55    43051.46    669.87 o 
   4   0   3     6666.33     6552.56    122.47 o 
   5   0   3      544.71      533.37     39.83 o 
   6   0   3    20690.87    19121.24   1318.11 o 
   7   0   3      247.01      142.24     37.56 o 
   8   0   3      373.83      410.08     57.28 o 
   9   0   3       18.13       59.19     57.07 o 
  10   0   3     4025.70     4152.76    271.22 o 
  11   0   3      276.60      187.82     89.94 o 
  12   0   3     1486.41     1091.24    178.81 o 
 -14   1   3       54.68      121.21     86.40 o 
 -13   1   3      633.18      727.44    133.75 o 
 -12   1   3     1224.05     1069.16    141.88 o 
 -11   1   3      728.42      664.57     77.73 o 
 -10   1   3      271.98      244.93     52.27 o 
  -9   1   3    15815.40    16185.30    353.04 o 
  -8   1   3      345.24      386.47     48.64 o 
  -7   1   3    21015.63    20489.02    385.86 o 
  -6   1   3    10641.49    10833.05    227.90 o 
  -5   1   3      912.64      997.66     49.81 o 
  -4   1   3     7928.18     7877.02    156.80 o 
  -3   1   3     1851.33     1949.40     52.76 o 
  -2   1   3     6813.18     7360.58    205.14 o 
  -1   1   3    20095.79    19650.65    451.62 o 
   0   1   3    27950.42    29822.21    635.91 o 
   1   1   3     2511.85     2569.32     74.85 o 
   2   1   3    12394.51    11827.69    223.39 o 
   3   1   3     3199.87     2890.83    132.56 o 
   4   1   3       46.48       56.99     18.55 o 
   5   1   3     1358.57      970.94    140.34 o 
   6   1   3     5287.77     4961.17    184.55 o 
   7   1   3       48.45       56.36     45.76 o 
   8   1   3      644.37      524.24    106.01 o 
   9   1   3     1285.89     1294.79    160.44 o 
  10   1   3       25.12       18.91     54.95 o 
  11   1   3     2662.61     2569.97    242.60 o 
  12   1   3      553.62      639.80    153.37 o 
 -15   2   3      111.01      151.78    103.54 o 
 -14   2   3      132.71      106.01     82.16 o 
 -13   2   3     2619.50     2265.14    142.92 o 
 -12   2   3      164.57      130.07     54.07 o 
 -11   2   3     1702.28     1596.59    106.22 o 
 -10   2   3     5373.28     5679.62    187.18 o 
  -9   2   3       47.15       27.01     21.65 o 
  -8   2   3    32513.86    32644.85    572.44 o 
  -7   2   3       72.42       48.17     19.79 o 
  -6   2   3     1161.41     1279.21    100.10 o 
  -5   2   3     4108.49     4440.36    110.12 o 
  -4   2   3    40873.63    40998.04    625.46 o 
  -3   2   3       93.18       94.71     25.27 o 
  -2   2   3    41073.46    41336.26    912.08 o 
   0   2   3     2846.41     3110.95     85.76 o 
   1   2   3     4275.52     4406.78    113.80 o 
   2   2   3       38.43       27.65     20.05 o 
   3   2   3     5875.15     6390.65    123.05 o 
   4   2   3        8.26        4.80     14.12 o 
   5   2   3     5859.98     5792.16    176.14 o 
   6   2   3      302.03      306.68     53.71 o 
   7   2   3      516.08      350.20     90.29 o 
   8   2   3      663.76      552.69    114.32 o 
   9   2   3      964.51      998.13    153.37 o 
  10   2   3     3731.01     4188.10    295.96 o 
  11   2   3      192.11      200.37     99.83 o 
 -15   3   3       17.45        2.83     80.75 o 
 -14   3   3     2732.89     2838.77    162.30 o 
 -13   3   3      100.88       62.64     49.25 o 
 -12   3   3    12576.85    12813.43    331.77 o 
 -11   3   3     4596.63     4477.03    168.94 o 
 -10   3   3      112.61       54.26     30.86 o 
  -9   3   3     2688.31     2697.98    112.63 o 
  -8   3   3       48.24       43.54     25.71 o 
  -7   3   3      117.09       89.92     22.60 o 
  -6   3   3    16827.08    18935.52    336.22 o 
  -5   3   3    32085.82    30760.73    488.88 o 
  -4   3   3      363.49      453.21     51.95 o 
  -3   3   3    13870.24    13843.71    363.63 o 
  -2   3   3      597.61      603.05     27.99 o 
  -1   3   3     3215.45     3455.70     71.31 o 
   0   3   3    38456.23    37851.11    484.08 o 
   1   3   3    10054.05     9458.78    203.71 o 
   2   3   3    13263.67    14275.99    286.79 o 
   3   3   3       15.49        5.00     29.07 o 
   4   3   3     3710.86     3469.38    126.82 o 
   5   3   3       61.18       16.47     33.13 o 
   6   3   3     2180.27     2215.53    112.42 o 
   7   3   3     2270.63     2586.57    204.08 o 
   8   3   3      551.30      252.49     94.00 o 
   9   3   3     2224.30     2619.62    240.12 o 
  10   3   3      137.45      145.95     95.94 o 
 -15   4   3     2040.74     2193.08    223.69 o 
 -14   4   3       24.40       59.31     49.27 o 
 -13   4   3     9664.71    10101.23    375.73 o 
 -12   4   3       52.92       55.29     38.04 o 
 -11   4   3       33.78      -19.86     27.74 o 
 -10   4   3      731.40      777.53     67.71 o 
  -9   4   3     3232.18     2940.16    156.64 o 
  -8   4   3      211.02      215.99     33.75 o 
  -7   4   3     7221.29     7469.23    173.15 o 
  -6   4   3    18856.24    18979.62    330.20 o 
  -5   4   3     5645.58     6235.49    170.24 o 
  -4   4   3     9228.07     8470.55    265.21 o 
  -3   4   3      479.46      536.85     34.72 o 
  -2   4   3     2751.71     2750.83     86.09 o 
  -1   4   3     5772.18     5611.75    104.88 o 
   0   4   3     8842.71     9267.49    253.85 o 
   1   4   3      934.58     1155.87     40.39 o 
   2   4   3     2570.24     2218.87     95.74 o 
   3   4   3     7393.98     7781.31    208.63 o 
   4   4   3       66.08       10.80     29.60 o 
   5   4   3     9676.89     9942.20    264.05 o 
   6   4   3     2336.51     2310.14    123.19 o 
   7   4   3      164.24      160.61     84.81 o 
   8   4   3      303.09      248.78    103.01 o 
   9   4   3     1736.34     1990.24    226.52 o 
  10   4   3        1.32      -15.90     72.97 o 
 -16   5   3     1058.45     1244.43    190.65 o 
 -15   5   3       16.18       43.47     82.16 o 
 -14   5   3     2201.11     2035.65    204.43 o 
 -13   5   3      512.39      523.36    115.20 o 
 -12   5   3        6.84       31.81     42.76 o 
 -11   5   3      709.18      668.69     86.40 o 
 -10   5   3     6114.95     5874.12    204.43 o 
  -9   5   3     3056.71     3372.77    119.38 o 
  -8   5   3     9105.36     9509.31    212.62 o 
  -7   5   3      204.30      231.45     34.98 o 
  -6   5   3     1163.08     1298.73     48.73 o 
  -5   5   3    17746.40    17648.28    344.37 o 
  -4   5   3      235.17      273.04     25.56 o 
  -3   5   3       35.61       49.30     14.04 o 
  -2   5   3      755.15      797.27     36.60 o 
  -1   5   3    50554.24    52580.23    668.51 o 
   0   5   3     3631.85     4145.66     86.86 o 
   1   5   3     4423.27     4023.28    135.25 o 
   2   5   3     8913.48     9123.79    309.30 o 
   3   5   3        6.14       29.27     22.89 o 
   4   5   3     9327.10     9958.29    267.87 o 
   5   5   3      786.31      758.15     86.23 o 
   6   5   3       16.07       10.31     37.92 o 
   7   5   3        0.95        4.95     68.91 o 
   8   5   3     3396.08     3480.98    275.81 o 
   9   5   3       82.31       -6.01     91.17 o 
 -16   6   3       18.74       54.95     85.34 o 
 -15   6   3     1396.17     1444.27    190.30 o 
 -14   6   3      478.42      591.38    129.69 o 
 -13   6   3        9.51       22.97     59.72 o 
 -12   6   3      513.52      548.09    113.79 o 
 -11   6   3     8666.25     8416.31    374.23 o 
 -10   6   3      578.41      560.45     54.78 o 
  -9   6   3    19073.93    19144.58    365.70 o 
  -8   6   3     3640.41     3358.12    103.97 o 
  -7   6   3      101.31      132.94     21.36 o 
  -6   6   3     3523.79     3349.89     88.85 o 
  -5   6   3    10342.97    10393.88    172.55 o 
  -4   6   3      677.73      707.02     47.20 o 
  -3   6   3      461.44      386.32     45.32 o 
  -2   6   3    41605.26    43816.32    574.60 o 
  -1   6   3      352.79      451.36     30.17 o 
   0   6   3    23699.58    24364.98    460.19 o 
   1   6   3     4703.95     4815.85    160.54 o 
   2   6   3        4.26       -6.04     21.11 o 
   3   6   3     1568.41     1465.61    100.07 o 
   4   6   3     6877.30     7036.46    229.31 o 
   5   6   3      124.44       76.50     43.44 o 
   6   6   3       46.98       37.49     42.45 o 
   7   6   3     1886.10     1818.15    210.44 o 
   8   6   3        2.58      -27.03     84.28 o 
 -16   7   3      803.86      628.14    149.66 o 
 -15   7   3     3376.98     4049.57    299.84 o 
 -14   7   3      304.80      365.75    113.44 o 
 -13   7   3     1710.65     1525.37    173.69 o 
 -12   7   3     8674.16     8365.24    388.54 o 
 -11   7   3     2054.83     2205.81    185.70 o 
 -10   7   3     7228.61     6698.70    313.45 o 
  -9   7   3      282.28      421.05     85.16 o 
  -8   7   3     6655.11     6733.77    157.89 o 
  -7   7   3      624.59      817.52    105.36 o 
  -6   7   3    27383.02    27345.41    387.74 o 
  -5   7   3      851.71      943.20     45.20 o 
  -4   7   3     9001.40     9406.35    171.63 o 
  -3   7   3    21887.68    22311.29    330.53 o 
  -2   7   3      811.44      827.95     43.77 o 
  -1   7   3     2710.60     2385.51    158.40 o 
   0   7   3     2308.59     2194.31    107.36 o 
   1   7   3      328.07      286.36     52.05 o 
   2   7   3      305.71      353.41     58.53 o 
   3   7   3     4934.84     4995.92    191.82 o 
   4   7   3       67.66      -18.22     51.42 o 
   5   7   3      419.14      291.05     92.85 o 
   6   7   3     1348.21     1763.99    156.90 o 
   7   7   3       13.12      -51.06     80.39 o 
 -16   8   3     2464.93     2727.75    257.44 o 
 -15   8   3      204.18       83.04     78.63 o 
 -14   8   3     5434.79     5756.41    340.66 o 
 -13   8   3     3213.39     3546.18    253.55 o 
 -12   8   3       13.00       34.98     50.18 o 
 -11   8   3     1914.47     2029.12    179.87 o 
 -10   8   3     2010.30     2122.76    173.33 o 
  -9   8   3      451.64      262.89     65.64 o 
  -8   8   3     1249.66     1383.04     89.96 o 
  -7   8   3    20176.90    20657.51    423.23 o 
  -6   8   3     1000.95     1022.52     50.80 o 
  -5   8   3     9657.33    10264.02    188.16 o 
  -4   8   3     3015.85     3125.24    194.45 o 
  -3   8   3      286.72      260.46     33.40 o 
  -2   8   3      101.25      117.17     40.99 o 
  -1   8   3     6516.23     6403.13    293.48 o 
   0   8   3       50.25        5.11     26.72 o 
   1   8   3       87.08       71.50     44.61 o 
   2   8   3     1906.46     1892.39    123.54 o 
   3   8   3      257.12      256.75     63.26 o 
   4   8   3     2258.50     2227.47    141.86 o 
   5   8   3     1265.39     1262.60    122.16 o 
   6   8   3      124.88       37.11     93.47 o 
 -17   9   3     3143.08     3955.75    319.46 o 
 -16   9   3       48.33       96.65     85.69 o 
 -15   9   3     1361.75     1623.96    203.90 o 
 -14   9   3      624.42      570.53    129.69 o 
 -13   9   3      511.78      280.41     97.18 o 
 -12   9   3     2526.47     2225.42    196.48 o 
 -11   9   3     2480.36     2753.90    210.62 o 
 -10   9   3      479.35      428.11     62.63 o 
  -9   9   3     1265.21     1337.22     93.86 o 
  -8   9   3    11819.35    12223.81    304.16 o 
  -7   9   3      346.05      290.59     50.33 o 
  -6   9   3    10792.70    10981.11    394.64 o 
  -5   9   3     1458.63     1460.09     83.27 o 
  -4   9   3      407.08      358.17     37.14 o 
  -3   9   3      681.25      717.46     67.30 o 
  -2   9   3     2321.48     2201.18    112.10 o 
  -1   9   3       61.74       38.86     33.07 o 
   0   9   3      753.33      649.35     79.33 o 
   1   9   3     4203.62     3875.84    174.93 o 
   2   9   3      623.57      507.74     79.86 o 
   3   9   3     1915.40     2065.40    366.81 o 
   4   9   3      460.91      572.87     96.87 o 
   5   9   3      439.69      391.20    152.93 o 
 -16  10   3      946.36      881.16    172.63 o 
 -15  10   3       70.54      149.66     96.30 o 
 -14  10   3        2.93       35.51     73.33 o 
 -13  10   3      836.26      881.16    148.24 o 
 -12  10   3     8487.54     8549.53    401.44 o 
 -11  10   3        8.82       11.00     33.48 o 
 -10  10   3     2565.95     2247.99    208.32 o 
  -9  10   3     3327.41     3545.48    383.77 o 
  -8  10   3       32.32        9.47     28.66 o 
  -7  10   3    13837.28    14018.44    334.25 o 
  -6  10   3      325.63      373.13     54.51 o 
  -5  10   3     1348.61     1362.44    101.07 o 
  -4  10   3     1020.90     1150.43    127.13 o 
  -3  10   3     2183.93     2372.31    142.94 o 
  -2  10   3     1593.69     1444.49    148.07 o 
  -1  10   3     3959.24     3832.85    169.03 o 
   0  10   3     9627.10    10174.98    303.20 o 
   1  10   3      106.11      130.87     56.90 o 
   2  10   3     1318.51     1431.43    209.56 o 
   3  10   3       48.30       -6.39     47.62 o 
   4  10   3      402.73      341.56     85.53 o 
 -16  11   3      222.73      188.18    103.54 o 
 -15  11   3      473.26      275.46    114.50 o 
 -14  11   3        4.78       54.07     70.85 o 
 -13  11   3     5856.07     5847.93    339.25 o 
 -12  11   3      618.15      639.62    127.22 o 
 -11  11   3     6517.68     6421.92    224.85 o 
 -10  11   3     1671.51     1611.76    113.42 o 
  -9  11   3      908.84      846.77    126.69 o 
  -8  11   3     3574.98     3976.38    166.65 o 
  -7  11   3      629.61      788.40     78.09 o 
  -6  11   3      490.03      465.76    100.36 o 
  -5  11   3     4080.86     4026.25    253.37 o 
  -4  11   3     8231.75     8785.06    395.26 o 
  -3  11   3      465.22      502.01     69.81 o 
  -2  11   3     2796.46     2624.66    142.39 o 
  -1  11   3     2484.99     2668.27    154.82 o 
   0  11   3      541.99      538.08     89.05 o 
   1  11   3     1365.53     1477.97    128.68 o 
   2  11   3     1784.05     1893.49    211.50 o 
   3  11   3       10.12      -60.25     60.25 o 
 -16  12   3      765.89      719.66    161.50 o 
 -15  12   3     1807.71     1744.29    215.03 o 
 -14  12   3     2498.37     2452.29    236.59 o 
 -13  12   3      101.83      194.54     87.11 o 
 -12  12   3     1419.26     1663.37    182.17 o 
 -11  12   3      116.23      183.08     56.41 o 
 -10  12   3      319.84      386.06     70.26 o 
  -9  12   3     1004.49      963.30    151.34 o 
  -8  12   3     2215.46     2397.31    192.33 o 
  -7  12   3     1833.33     1693.40    177.40 o 
  -6  12   3     1383.15     1877.87    186.94 o 
  -5  12   3     5692.45     5385.53    312.21 o 
  -4  12   3       44.46       -2.83     58.66 o 
  -3  12   3     1989.78     1774.33    191.18 o 
  -2  12   3        1.92       19.26     67.32 o 
  -1  12   3      355.39      296.61     99.04 o 
   0  12   3      373.56      366.45     83.46 o 
   1  12   3     2211.52     2617.17    212.12 o 
 -16  13   3      967.83      794.05    168.56 o 
 -15  13   3     1734.70     1863.73    221.04 o 
 -14  13   3      143.10       96.65     82.87 o 
 -13  13   3      801.43      842.99    153.01 o 
 -12  13   3       27.27       10.25     65.73 o 
 -11  13   3      868.66      826.60     96.20 o 
 -10  13   3        7.39       23.41     62.64 o 
  -9  13   3     5360.33     5080.60    205.03 o 
  -8  13   3      951.03      958.19    145.95 o 
  -7  13   3      123.68      119.44     80.04 o 
  -6  13   3     5313.85     6016.14    342.43 o 
  -5  13   3     2055.21     1825.74    198.95 o 
  -4  13   3     1044.97      927.45    156.72 o 
  -3  13   3      255.29      110.43     95.94 o 
  -2  13   3       12.79      -45.76     55.66 o 
  -1  13   3       31.28       44.70     88.17 o 
   0  13   3     3237.71     2856.56    272.63 o 
 -15  14   3      607.47      482.37    142.06 o 
 -14  14   3      922.88      921.62    166.44 o 
 -13  14   3     1175.53     1084.17    168.39 o 
 -12  14   3       30.92      -35.34     68.38 o 
 -11  14   3       71.60       28.72     55.34 o 
 -10  14   3     3579.36     4515.33    292.78 o 
  -9  14   3      499.16      560.29    131.81 o 
  -8  14   3     1402.92     1437.56    181.11 o 
  -7  14   3     1177.04     1002.72    160.26 o 
  -6  14   3      578.21      684.68    142.77 o 
  -5  14   3     2516.60     1933.17    218.39 o 
  -4  14   3     1260.67     1239.31    187.12 o 
  -3  14   3      338.68      226.16    112.73 o 
  -2  14   3      259.95      235.35    123.51 o 
 -14  15   3     2654.33     3227.43    279.70 o 
 -13  15   3        9.54      131.99     96.12 o 
 -12  15   3       96.40      135.17     92.06 o 
 -11  15   3     2994.67     3546.71    274.22 o 
 -10  15   3       79.10       69.26     79.33 o 
  -9  15   3     2762.03     3204.82    262.21 o 
  -8  15   3        7.02      -25.80     69.62 o 
  -7  15   3        6.61       42.94     79.86 o 
  -6  15   3      172.48       76.15     93.47 o 
  -5  15   3     2334.38     2368.89    252.14 o 
  -4  15   3      392.45      432.54    134.99 o 
 -11  16   3      167.94      108.49     93.82 o 
 -10  16   3     2330.84     2353.34    244.36 o 
  -9  16   3      517.56      333.42    125.63 o 
  -8  16   3      571.46      717.54    163.26 o 
  -7  16   3      212.67       48.41     94.88 o 
   7 -17   4       70.52      110.08     99.30 o 
   8 -17   4       62.39      -44.17     84.46 o 
   9 -17   4       73.83       77.04     98.06 o 
   4 -16   4       32.03       46.65     91.53 o 
   5 -16   4     1832.64     1722.73    209.38 o 
   6 -16   4       94.36       55.48     81.63 o 
   7 -16   4     1159.40      898.65    158.67 o 
   8 -16   4      379.41      367.69    116.62 o 
  11 -16   4     1259.39     1279.77    188.53 o 
  12 -16   4     2089.16     2383.56    248.60 o 
  13 -16   4       25.97       44.00     98.95 o 
   1 -15   4     1012.16     1188.85    234.12 o 
   2 -15   4      646.37      646.01    103.81 o 
   3 -15   4      104.33       70.90     55.63 o 
   4 -15   4      871.00      889.90    182.34 o 
   5 -15   4      689.53      613.65    136.76 o 
   6 -15   4     1772.32     1728.39    194.36 o 
   7 -15   4      888.01      934.16    147.71 o 
   8 -15   4     3725.47     4005.58    265.92 o 
   9 -15   4      470.64      385.89    116.62 o 
  10 -15   4     3216.90     3603.96    274.22 o 
  11 -15   4     1674.79     1353.63    186.76 o 
  12 -15   4      303.64      318.75    119.27 o 
  13 -15   4       96.58      -38.34     65.73 o 
  14 -15   4     1315.07      954.84    181.99 o 
   0 -14   4     1964.49     2293.07    165.32 o 
   1 -14   4      449.04      453.13     88.05 o 
   2 -14   4     2067.98     1863.39    142.08 o 
   3 -14   4       31.40       36.07     43.75 o 
   4 -14   4     1652.17     1661.42    124.87 o 
   5 -14   4      932.67      876.36     94.64 o 
   6 -14   4      174.36      203.23    159.73 o 
   7 -14   4     3178.55     3067.35    225.99 o 
   8 -14   4       10.70        2.97     46.17 o 
   9 -14   4     2978.71     3603.96    255.14 o 
  10 -14   4      168.74      258.15     99.12 o 
  11 -14   4     1205.07      856.24    152.84 o 
  12 -14   4       56.50      105.31     89.23 o 
  13 -14   4     3569.31     3792.31    291.72 o 
  14 -14   4      228.03       65.38     97.53 o 
  -2 -13   4      307.85      291.79     86.56 o 
  -1 -13   4     1318.13     1185.80    177.84 o 
   0 -13   4       64.84       48.08     52.69 o 
   1 -13   4      695.14      627.14     91.17 o 
   2 -13   4        0.21       21.40     40.60 o 
   3 -13   4     6598.06     6579.68    235.04 o 
   4 -13   4     1221.28     1191.55    101.85 o 
   5 -13   4     1018.49     1069.86     93.03 o 
   6 -13   4     1992.19     2010.03    119.03 o 
   7 -13   4      749.58      754.80     76.62 o 
   8 -13   4      625.26      635.03     79.85 o 
   9 -13   4      587.35      642.27    125.10 o 
  10 -13   4     3118.56     3140.32    239.95 o 
  11 -13   4       23.38      -50.36     50.36 o 
  12 -13   4     3157.38     3246.16    258.68 o 
  13 -13   4       41.59      -53.54     53.54 o 
  14 -13   4     2110.58     2174.00    239.24 o 
  15 -13   4      892.93      711.53    165.21 o 
  -3 -12   4     1118.76     1232.59    178.63 o 
  -2 -12   4      317.59      266.87     71.40 o 
  -1 -12   4      548.65      495.49    177.93 o 
   0 -12   4      107.41       46.13     43.10 o 
   1 -12   4      504.84      553.88     93.20 o 
   2 -12   4     8443.23     8880.30    272.04 o 
   3 -12   4      982.77      882.10     86.61 o 
   4 -12   4     5848.83     5778.39    200.07 o 
   5 -12   4      361.71      289.93     43.38 o 
   6 -12   4     2510.58     2426.55    123.18 o 
   7 -12   4     1498.09     1676.86     87.93 o 
   8 -12   4     7089.54     6899.79    322.88 o 
   9 -12   4     2461.00     2520.80    126.56 o 
  10 -12   4      217.69      310.27     95.94 o 
  11 -12   4     8453.94     8535.75    411.34 o 
  12 -12   4       22.57       19.08     65.73 o 
  13 -12   4     1382.81     1466.89    187.82 o 
  14 -12   4     1183.05     1588.45    204.78 o 
  15 -12   4      576.47      564.88    153.72 o 
  -5 -11   4       93.13       44.35     85.34 o 
  -4 -11   4      968.16      946.46    223.07 o 
  -3 -11   4      117.14      174.09     67.25 o 
  -2 -11   4     3167.70     3186.24    168.07 o 
  -1 -11   4     1219.29     1155.42    107.60 o 
   0 -11   4      562.32      445.74     72.84 o 
   1 -11   4     9710.26     9869.72    281.84 o 
   2 -11   4      138.71       89.09     51.77 o 
   3 -11   4     2818.01     2644.21    129.10 o 
   4 -11   4     1422.30     1408.08     74.04 o 
   5 -11   4     2905.86     3105.10    203.46 o 
   6 -11   4     2526.60     2623.03     97.99 o 
   7 -11   4    11982.54    12728.87    248.26 o 
   8 -11   4     2888.66     3020.13    149.10 o 
   9 -11   4     6578.38     6819.83    211.01 o 
  10 -11   4     6452.23     6549.44    209.17 o 
  11 -11   4      101.49       59.54     62.55 o 
  12 -11   4      824.43      922.50    150.54 o 
  13 -11   4        0.80       49.65     65.73 o 
  14 -11   4     2306.55     2534.98    246.66 o 
  15 -11   4       39.54       35.16     89.76 o 
  -6 -10   4      364.81      231.82    109.02 o 
  -5 -10   4     1110.54      916.95    143.65 o 
  -4 -10   4        2.52       38.01     47.32 o 
  -3 -10   4     6998.06     7024.55    284.56 o 
  -2 -10   4     1053.60     1064.30    100.42 o 
  -1 -10   4     1088.38     1176.31    100.78 o 
   0 -10   4     2656.80     2529.33    151.95 o 
   1 -10   4     4239.71     4165.02    182.61 o 
   2 -10   4     1152.01     1105.53     99.30 o 
   3 -10   4     1852.18     1856.34     78.56 o 
   4 -10   4     3712.61     3845.66    160.80 o 
   5 -10   4     1781.62     1827.01     78.01 o 
   6 -10   4    14712.72    15164.41    334.82 o 
   7 -10   4      890.58      869.74     56.89 o 
   8 -10   4     2632.13     2364.82    161.05 o 
   9 -10   4     3216.16     3100.72    132.70 o 
  10 -10   4     3049.41     3199.08    140.46 o 
  11 -10   4     1041.21      952.60     87.11 o 
  12 -10   4     2917.16     3072.85    154.59 o 
  13 -10   4     4056.60     4644.31    312.21 o 
  14 -10   4       29.94       14.49     75.98 o 
  15 -10   4     2268.60     2710.96    268.04 o 
  -7  -9   4     1171.60     1163.68    180.75 o 
  -6  -9   4      957.37      899.53    154.96 o 
  -5  -9   4      105.33       69.73    133.22 o 
  -4  -9   4    10930.98    11131.95    563.73 o 
  -3  -9   4      263.73      236.38     62.99 o 
  -2  -9   4     2941.36     3127.88    149.17 o 
  -1  -9   4        0.93        1.51     27.62 o 
   0  -9   4     3452.59     3457.14    144.48 o 
   1  -9   4      297.28      287.23     48.82 o 
   2  -9   4     6464.10     6569.82    149.58 o 
   3  -9   4      512.93      499.11     46.26 o 
   4  -9   4      219.03      218.92     42.52 o 
   5  -9   4    14120.49    14114.80    247.57 o 
   6  -9   4     1650.62     1769.44     92.03 o 
   7  -9   4       72.12       48.75     21.04 o 
   8  -9   4        4.78       12.99     25.75 o 
   9  -9   4     4470.30     4523.92    162.12 o 
  10  -9   4      386.12      408.07     61.22 o 
  11  -9   4     2120.06     2193.35    124.81 o 
  12  -9   4      886.60      834.29     89.75 o 
  13  -9   4      449.75      404.02     74.77 o 
  14  -9   4     3013.23     3725.88    284.12 o 
  15  -9   4       30.92       37.81     74.21 o 
  -8  -8   4     1549.09     1975.40    222.10 o 
  -7  -8   4      741.60      492.44    128.98 o 
  -6  -8   4      276.02      214.15     83.04 o 
  -5  -8   4     5267.11     5644.58    279.08 o 
  -4  -8   4     2714.64     2822.63    146.87 o 
  -3  -8   4      554.02      463.51     67.34 o 
  -2  -8   4     1655.73     1602.41    103.76 o 
  -1  -8   4     2566.89     2518.28    119.16 o 
   0  -8   4      331.02      383.18     58.48 o 
   1  -8   4    23492.32    23362.26    447.49 o 
   2  -8   4     6704.23     6895.18    147.34 o 
   3  -8   4     1166.87     1265.90     63.41 o 
   4  -8   4      770.78      698.78     44.40 o 
   5  -8   4     5024.91     5067.07    143.51 o 
   6  -8   4     2161.86     2235.00    120.35 o 
   7  -8   4      850.74      763.47     47.46 o 
   8  -8   4     7667.44     7591.38    340.22 o 
   9  -8   4     5193.65     5039.00    185.79 o 
  10  -8   4     6584.24     6352.15    350.73 o 
  11  -8   4     1938.06     1922.84    257.70 o 
  12  -8   4        3.39      -21.29     36.00 o 
  13  -8   4     5113.82     4874.04    276.87 o 
  14  -8   4     1129.63     1235.79    119.37 o 
  15  -8   4      931.97      815.14    111.34 o 
  -9  -7   4     1553.48     1172.87    178.63 o 
  -8  -7   4       59.80       25.80     61.31 o 
  -7  -7   4        2.26       45.76     62.73 o 
  -6  -7   4     1544.85     1773.27    174.57 o 
  -5  -7   4     5036.30     4776.36    186.82 o 
  -4  -7   4      163.29      208.82     49.25 o 
  -3  -7   4       65.09       21.60     39.05 o 
  -2  -7   4     3391.89     3655.12    235.09 o 
  -1  -7   4       22.28       20.85     22.13 o 
   0  -7   4    32316.59    32350.01    768.52 o 
   1  -7   4      620.32      628.01     80.04 o 
   2  -7   4       47.31       25.22     13.98 o 
   3  -7   4    14191.71    15420.00    246.88 o 
   4  -7   4     2263.85     2268.86     72.28 o 
   5  -7   4       10.62       44.10     15.11 o 
   6  -7   4      266.85      241.25     27.51 o 
   7  -7   4    14044.06    13914.42    233.27 o 
   8  -7   4     1661.00     1525.26    107.31 o 
   9  -7   4    16413.98    15693.70    352.89 o 
  10  -7   4     1762.38     1538.07    185.08 o 
  11  -7   4       30.42       -3.19     42.58 o 
  12  -7   4     1614.28     1417.89    132.61 o 
  13  -7   4      742.49      812.11     96.94 o 
  14  -7   4      664.21      857.33    156.02 o 
  15  -7   4      781.37      797.25    114.20 o 
 -10  -6   4     1545.40     1325.36    189.94 o 
  -9  -6   4      675.64      539.44    127.92 o 
  -8  -6   4       50.26       -6.71     54.60 o 
  -7  -6   4       95.67       73.68     58.13 o 
  -6  -6   4     1998.47     1777.68    161.67 o 
  -5  -6   4      766.60      776.73    111.14 o 
  -4  -6   4     5334.87     5860.59    190.76 o 
  -3  -6   4     5698.30     5942.78    185.81 o 
  -2  -6   4     1761.36     1643.92     58.33 o 
  -1  -6   4    18183.04    18437.68    363.27 o 
   0  -6   4     3261.89     3522.49    118.06 o 
   1  -6   4      986.24      847.32     42.16 o 
   2  -6   4     8759.28     8837.79    159.38 o 
   3  -6   4    10965.12    10550.28    179.30 o 
   4  -6   4     5760.13     6307.95    200.88 o 
   5  -6   4    16813.11    17850.91    269.11 o 
   6  -6   4     5758.52     5853.59    190.62 o 
   7  -6   4     5674.34     5283.46    161.85 o 
   8  -6   4    18996.57    17885.16    377.28 o 
   9  -6   4      900.24      760.46     72.58 o 
  10  -6   4      845.75      937.48     86.55 o 
  11  -6   4      267.39      274.55     60.95 o 
  12  -6   4     7563.73     7489.40    254.27 o 
  13  -6   4      175.78      155.96     58.57 o 
  14  -6   4     2179.83     2270.33    360.54 o 
  15  -6   4      867.02      850.02    153.63 o 
 -11  -5   4     1405.95     1771.32    220.33 o 
 -10  -5   4     1096.01     1184.89    176.87 o 
  -9  -5   4      344.31      338.36    112.02 o 
  -8  -5   4      822.94      746.52    125.98 o 
  -7  -5   4     3327.82     3528.34    225.10 o 
  -6  -5   4      922.00     1051.49    121.74 o 
  -5  -5   4     6663.47     6502.75    284.30 o 
  -4  -5   4     3847.08     3671.16    136.31 o 
  -3  -5   4     2234.15     2110.20     88.75 o 
  -2  -5   4     8898.94     8511.57    192.66 o 
  -1  -5   4    30401.16    32227.67    790.34 o 
   0  -5   4      160.22      231.64     32.52 o 
   1  -5   4     1060.26     1108.65     43.82 o 
   2  -5   4    12825.72    12069.96    228.69 o 
   3  -5   4    16708.93    17056.60    250.55 o 
   4  -5   4    60052.16    57342.15    886.86 o 
   5  -5   4     1090.42     1070.59     36.93 o 
   6  -5   4      645.90      616.70     54.31 o 
   7  -5   4     6686.63     6637.63    189.32 o 
   8  -5   4     3878.20     3698.81    143.20 o 
   9  -5   4      632.98      600.84     67.65 o 
  10  -5   4     1240.45     1280.10    183.49 o 
  11  -5   4     1393.49     1424.54    109.49 o 
  12  -5   4      611.45      753.28     93.64 o 
  13  -5   4     4192.04     4167.58    201.83 o 
  14  -5   4      658.60      461.82     93.90 o 
 -11  -4   4     1362.75     1469.36    190.30 o 
 -10  -4   4       20.02      -42.58     62.73 o 
  -9  -4   4     3135.07     2816.98    215.03 o 
  -8  -4   4     6949.94     6592.33    318.75 o 
  -7  -4   4       10.50      -30.57     33.57 o 
  -6  -4   4    10444.25     9432.10    353.73 o 
  -5  -4   4      157.65      140.97     53.54 o 
  -4  -4   4      219.08      227.38     40.11 o 
  -3  -4   4       29.38       37.90     14.60 o 
  -2  -4   4    10804.11    10195.73    220.84 o 
  -1  -4   4     7034.81     7220.82    229.34 o 
   0  -4   4     5786.58     6469.69    147.47 o 
   1  -4   4    39769.36    38568.30    494.21 o 
   2  -4   4     4544.80     4874.74    126.35 o 
   3  -4   4    19671.13    18950.43    266.91 o 
   4  -4   4     1660.31     1837.27    100.71 o 
   5  -4   4      525.83      612.12     50.72 o 
   6  -4   4     3478.89     3703.20    138.08 o 
   7  -4   4     3619.44     3757.72    144.00 o 
   8  -4   4        9.35        9.41     21.18 o 
   9  -4   4     4534.15     4551.22    170.85 o 
  10  -4   4     2414.44     2429.57    131.80 o 
  11  -4   4       94.11       52.31     42.33 o 
  12  -4   4     3248.83     3477.54    182.70 o 
  13  -4   4     1302.08     1085.67    170.77 o 
  14  -4   4       55.67      159.02     91.70 o 
 -12  -3   4     1881.15     2057.03    227.58 o 
 -11  -3   4        3.06      -44.35     51.95 o 
 -10  -3   4     4072.43     3851.15    259.91 o 
  -9  -3   4     4702.70     4548.37    262.74 o 
  -8  -3   4      344.94      269.98     76.15 o 
  -7  -3   4     2393.02     2928.47    184.29 o 
  -6  -3   4     5955.70     5678.05    360.36 o 
  -5  -3   4     1286.16     1344.56     68.72 o 
  -4  -3   4      422.04      592.05     79.07 o 
  -3  -3   4    51558.22    47980.88    915.26 o 
  -2  -3   4     7679.63     7776.51    237.47 o 
  -1  -3   4     1066.73     1052.19     66.61 o 
   0  -3   4     1738.24     1958.97     87.29 o 
   1  -3   4    23798.23    22439.61    472.38 o 
   2  -3   4     1391.23     1361.58     54.93 o 
   3  -3   4       56.43       28.66     24.56 o 
   4  -3   4     8679.30     9777.01    214.13 o 
   5  -3   4       55.68       33.93     20.24 o 
   6  -3   4    17182.48    17378.51    352.20 o 
   7  -3   4       80.48      102.73     30.10 o 
   8  -3   4     5669.74     5879.69    211.15 o 
   9  -3   4     2066.42     2115.58    211.06 o 
  10  -3   4        2.52       40.53     34.95 o 
  11  -3   4     6341.36     6784.57    346.14 o 
  12  -3   4      444.98      468.05    114.50 o 
  13  -3   4      391.73      235.00    107.60 o 
  14  -3   4      196.76      -31.63     78.63 o 
 -13  -2   4     2123.20     2589.93    250.19 o 
 -12  -2   4       12.52       45.41     73.86 o 
 -11  -2   4     1831.71     1988.48    193.48 o 
 -10  -2   4       30.47       93.29     59.19 o 
  -9  -2   4      514.87      535.73    101.42 o 
  -8  -2   4     3254.28     3494.94    202.13 o 
  -7  -2   4     3939.27     3723.93    194.89 o 
  -6  -2   4       34.94       24.13     19.79 o 
  -5  -2   4     4812.87     5380.05    211.15 o 
  -4  -2   4     8259.36     8469.31    266.63 o 
  -3  -2   4     7928.44     6807.16    650.75 o 
  -2  -2   4   172441.58   161696.83   3232.02 o 
  -1  -2   4    15474.96    16286.46    377.59 o 
   0  -2   4      810.40      782.39     48.59 o 
   1  -2   4     1361.57     1710.07     57.17 o 
   2  -2   4     2812.61     3057.68     87.26 o 
   3  -2   4      321.39      280.33     30.67 o 
   4  -2   4      222.39      227.27     40.02 o 
   5  -2   4    34348.97    34507.18   1044.77 o 
   6  -2   4     1025.08     1127.78     73.18 o 
   7  -2   4     6801.24     6812.61    198.74 o 
   8  -2   4     2960.60     3135.36    136.45 o 
   9  -2   4        4.99       20.91     35.43 o 
  10  -2   4     6715.46     6943.05    235.97 o 
  11  -2   4     2568.87     2660.25    216.09 o 
  12  -2   4      495.21      312.39    105.66 o 
  13  -2   4      639.46      559.93    142.41 o 
 -13  -1   4       33.43      -39.23     62.90 o 
 -12  -1   4     1444.74     1586.33    183.23 o 
 -11  -1   4        0.97       29.68     61.67 o 
 -10  -1   4       89.84      111.14     64.49 o 
  -9  -1   4      306.91      255.25     49.21 o 
  -8  -1   4     1048.39     1062.39     75.06 o 
  -7  -1   4     1103.24     1082.87     76.15 o 
  -6  -1   4    12509.64    12608.94    262.42 o 
  -5  -1   4    50538.89    52721.29    826.54 o 
  -4  -1   4    11422.16    12774.11    242.62 o 
  -3  -1   4     1672.82     2321.40     70.80 o 
  -2  -1   4    13043.15    13160.32    227.29 o 
  -1  -1   4    26275.96    25418.02    539.97 o 
   0  -1   4     4403.74     4692.90    134.99 o 
   1  -1   4    11506.48    11113.14    281.64 o 
   2  -1   4    12557.30    12973.77    308.94 o 
   3  -1   4    13865.66    13081.46    252.00 o 
   4  -1   4     7414.93     7419.90    130.68 o 
   5  -1   4      732.64      773.90     41.52 o 
   6  -1   4    10064.67    10201.22    180.43 o 
   7  -1   4       21.59        8.16     21.95 o 
   8  -1   4       14.33       42.80     32.56 o 
   9  -1   4     2190.52     2143.53    306.29 o 
  10  -1   4     7075.42     7548.23    370.17 o 
  11  -1   4      116.40       59.54     64.85 o 
  12  -1   4     2313.68     2296.10    234.29 o 
  13  -1   4     1156.07     1036.29    183.58 o 
 -14   0   4        0.07      -65.55     65.55 o 
 -13   0   4     1590.07     1543.04    187.12 o 
 -12   0   4      285.73      355.50     99.48 o 
 -11   0   4     1067.62      854.65    125.27 o 
 -10   0   4       46.45       15.13     34.63 o 
  -9   0   4     3769.80     3977.90    149.75 o 
  -8   0   4      953.36     1053.34     72.34 o 
  -7   0   4    26518.33    26424.35    475.01 o 
  -6   0   4    18883.95    19440.07    358.25 o 
  -5   0   4      329.39      343.95     33.79 o 
  -4   0   4      211.51      126.85     20.07 o 
  -3   0   4     3899.23     3994.74     93.69 o 
  -2   0   4     1477.96     1410.40     69.17 o 
  -1   0   4    11542.72    11945.35    267.69 o 
   0   0   4    84231.70    85485.24   1717.96 o 
   1   0   4      234.95      234.29     37.99 o 
   2   0   4    15615.05    15379.06    222.95 o 
   3   0   4       59.08       55.58     13.01 o 
   4   0   4       68.07       96.81     18.05 o 
   5   0   4     5052.77     4795.10    108.10 o 
   6   0   4     2775.70     2844.97     83.81 o 
   7   0   4     1294.34     1140.69     80.77 o 
   8   0   4      590.25      595.80    109.02 o 
   9   0   4     6282.85     6062.96    323.34 o 
  10   0   4        8.95        8.30     55.48 o 
  11   0   4     2649.48     2732.52    247.72 o 
  12   0   4      850.37      707.47    156.37 o 
 -14   1   4      352.12      574.24    136.23 o 
 -13   1   4     2314.00     2310.41    208.49 o 
 -12   1   4      379.73      306.27     67.31 o 
 -11   1   4     2032.06     2077.90    121.11 o 
 -10   1   4    10040.78     9940.27    266.43 o 
  -9   1   4        8.67       31.14     27.01 o 
  -8   1   4    20814.15    20805.05    403.98 o 
  -7   1   4      987.18     1082.21    101.24 o 
  -6   1   4      516.52      608.61     56.54 o 
  -5   1   4       91.82       51.65     18.20 o 
  -4   1   4    46111.59    47181.31    716.76 o 
  -3   1   4    35303.78    37175.07    563.68 o 
  -2   1   4    16582.51    17235.09    341.72 o 
   0   1   4     2958.83     2849.31    110.79 o 
   1   1   4    37502.41    39041.61    609.42 o 
   2   1   4      258.60      205.57     29.95 o 
   3   1   4    10505.04    10567.41    260.27 o 
   4   1   4     1485.46     1321.98     66.47 o 
   5   1   4    20095.33    20504.88    388.17 o 
   6   1   4      977.01     1064.57     82.07 o 
   7   1   4     3169.18     3270.54    213.44 o 
   8   1   4     3233.85     3024.24    219.80 o 
   9   1   4      107.24       67.67     63.26 o 
  10   1   4     1677.95     1604.00    193.65 o 
  11   1   4       23.99      157.25     94.00 o 
 -15   2   4        3.24      -73.15     73.15 o 
 -14   2   4     3422.81     3715.80    259.56 o 
 -13   2   4      312.64      295.84     68.66 o 
 -12   2   4     4583.50     4548.41    184.12 o 
 -11   2   4     4377.00     4190.54    167.33 o 
 -10   2   4        2.91        1.96     26.46 o 
  -9   2   4    10114.75    10058.71    247.21 o 
  -8   2   4     3736.35     4036.27    234.56 o 
  -7   2   4     1916.35     2102.85     84.59 o 
  -6   2   4     3704.42     3840.51    108.09 o 
  -5   2   4    23532.75    23803.28    392.85 o 
  -4   2   4     1460.48     1514.10     45.25 o 
  -3   2   4     1375.33     1228.18     74.56 o 
  -2   2   4     2303.63     2563.87     93.47 o 
  -1   2   4    24590.62    25890.31    592.09 o 
   0   2   4    22095.15    22951.19    513.37 o 
   1   2   4     1025.29     1174.78     56.95 o 
   2   2   4      601.84      644.28     46.90 o 
   3   2   4      187.15      143.29     27.90 o 
   4   2   4    10593.56    10692.88    190.01 o 
   5   2   4       20.11       23.37     23.85 o 
   6   2   4     7193.97     7306.41    207.16 o 
   7   2   4     1970.81     2071.34    187.82 o 
   8   2   4       33.96       16.08     56.54 o 
   9   2   4     2032.56     2305.64    216.62 o 
  10   2   4        1.88       11.48     61.49 o 
  11   2   4       41.83      -61.13     61.13 o 
 -14   3   4       56.41       73.31     51.46 o 
 -13   3   4     2043.80     1992.21    128.09 o 
 -12   3   4      231.13      136.48     47.93 o 
 -11   3   4        1.99       -2.42     27.88 o 
 -10   3   4     2369.91     2344.40    109.86 o 
  -9   3   4     3186.84     3262.99    121.77 o 
  -8   3   4     2103.13     2014.94    146.03 o 
  -7   3   4     1289.13     1295.29     62.88 o 
  -6   3   4    13922.57    13381.19    276.52 o 
  -5   3   4      700.69      849.27     35.96 o 
  -4   3   4     5387.87     5547.91    199.48 o 
  -3   3   4      675.73      623.54     55.48 o 
  -2   3   4      452.97      549.75     29.38 o 
  -1   3   4     7879.24     7849.00    132.62 o 
   0   3   4       78.22       70.60     15.38 o 
   1   3   4     4599.74     4778.09    134.87 o 
   2   3   4     8000.58     8244.54    199.25 o 
   3   3   4    12730.39    12661.97    278.09 o 
   4   3   4       79.76      124.20     31.67 o 
   5   3   4     3099.25     3245.41    130.57 o 
   6   3   4     3967.10     3608.74    146.45 o 
   7   3   4       45.40       -7.07     53.89 o 
   8   3   4     1117.02     1286.84    169.27 o 
   9   3   4      577.24      605.70    142.59 o 
  10   3   4       12.53       88.35     83.22 o 
 -15   4   4      135.31      104.78     93.47 o 
 -14   4   4     1876.54     1838.29    193.30 o 
 -13   4   4       64.19       -1.38     49.03 o 
 -12   4   4      260.22      180.59     50.18 o 
 -11   4   4     1440.43     1600.28     96.63 o 
 -10   4   4     9687.57     9759.41    358.77 o 
  -9   4   4     2030.59     2168.02     95.06 o 
  -8   4   4      615.07      550.90     46.47 o 
  -7   4   4     4655.23     4312.69    116.79 o 
  -6   4   4     1326.56     1557.01     52.83 o 
  -5   4   4    31999.58    31473.56    771.43 o 
  -4   4   4     3231.48     3302.53    146.48 o 
  -3   4   4     3102.15     3459.04     94.44 o 
  -2   4   4      243.93      217.09     44.44 o 
  -1   4   4    13253.35    12605.42    196.95 o 
   0   4   4      413.70      336.99     25.17 o 
   1   4   4      568.58      474.36     27.47 o 
   2   4   4    10203.49    10320.57    245.52 o 
   3   4   4      618.26      580.14     59.36 o 
   4   4   4     5124.01     5270.24    176.44 o 
   5   4   4       13.03       -3.27     27.15 o 
   6   4   4     1249.15     1415.42    114.85 o 
   7   4   4      202.45      238.89     95.94 o 
   8   4   4     3369.12     3340.34    270.51 o 
   9   4   4      195.08      209.38    100.36 o 
 -16   5   4       12.65        7.95     86.58 o 
 -15   5   4     2234.36     2158.45    222.81 o 
 -14   5   4     1243.56     1382.07    174.39 o 
 -13   5   4       80.08      106.01     78.45 o 
 -12   5   4       13.90       53.54     62.90 o 
 -11   5   4     4907.64     4771.51    217.59 o 
 -10   5   4     1587.05     1620.11     86.02 o 
  -9   5   4     5631.46     5787.09    159.12 o 
  -8   5   4    13844.33    13722.72    269.97 o 
  -7   5   4      177.52      196.55     27.03 o 
  -6   5   4    12802.06    13052.11    279.79 o 
  -5   5   4      177.21      122.09     39.76 o 
  -4   5   4    12529.59    13186.36    233.59 o 
  -3   5   4        3.34       10.85     12.44 o 
  -2   5   4    22176.89    21498.72    308.85 o 
  -1   5   4      158.89      207.85     36.87 o 
   0   5   4     2878.62     2768.89    107.19 o 
   1   5   4     3572.41     3671.11    132.49 o 
   2   5   4      174.68      156.17     37.25 o 
   3   5   4     4631.56     4615.98    166.05 o 
   4   5   4     1895.34     1840.88    109.27 o 
   5   5   4     2064.64     1841.76    116.20 o 
   6   5   4       22.79       -5.06     49.39 o 
   7   5   4     3047.66     3167.18    256.73 o 
   8   5   4       17.10       28.45     83.22 o 
 -16   6   4      708.58      879.57    170.33 o 
 -15   6   4     1209.33     1649.23    197.89 o 
 -14   6   4      557.55      525.12    124.04 o 
 -13   6   4      392.83      313.80     93.47 o 
 -12   6   4    12782.75    12686.74    495.44 o 
 -11   6   4      515.71      461.87     98.77 o 
 -10   6   4    12911.73    12609.18    463.46 o 
  -9   6   4     1846.21     1810.37    146.12 o 
  -8   6   4     3519.10     3886.05    106.05 o 
  -7   6   4      430.41      397.16     49.39 o 
  -6   6   4    15837.00    15831.09    276.01 o 
  -5   6   4     2587.78     2558.50     66.84 o 
  -4   6   4      192.99      183.25     31.81 o 
  -3   6   4    22564.34    23196.97    427.24 o 
  -2   6   4     1177.93     1162.51     48.66 o 
  -1   6   4     3500.80     3493.23    138.78 o 
   0   6   4     3685.67     4007.75    142.56 o 
   1   6   4      343.32      311.95     58.57 o 
   2   6   4     1886.10     2116.63    245.87 o 
   3   6   4     6740.42     7186.68    239.86 o 
   4   6   4     1703.94     1772.79    116.68 o 
   5   6   4      302.06      314.66     67.52 o 
   6   6   4     1050.02      698.81    143.47 o 
   7   6   4        2.25        0.71     76.51 o 
   8   6   4     2217.79     2364.30    261.33 o 
 -16   7   4     1933.57     1840.23    219.45 o 
 -15   7   4      126.18      171.92     90.29 o 
 -14   7   4     1088.50      873.56    144.53 o 
 -13   7   4     7655.50     7649.82    383.95 o 
 -12   7   4      340.02      226.69     91.35 o 
 -11   7   4     3627.73     3507.13    231.64 o 
 -10   7   4        1.21       -0.53     43.47 o 
  -9   7   4      825.93      801.65    109.19 o 
  -8   7   4     1278.26     1228.71    120.15 o 
  -7   7   4    19826.35    19683.52    571.77 o 
  -6   7   4      145.95      122.80     19.04 o 
  -5   7   4       46.07       39.57     15.26 o 
  -4   7   4     7440.15     7669.63    202.11 o 
  -3   7   4      238.89      265.10     29.41 o 
  -2   7   4     5325.43     5390.22    124.92 o 
  -1   7   4     1725.11     1990.95    150.01 o 
   0   7   4     3429.69     3290.82    137.29 o 
   1   7   4      654.02      661.08    133.49 o 
   2   7   4     5038.55     5071.17    189.67 o 
   3   7   4      306.65      241.44     59.57 o 
   4   7   4     1286.03     1003.63    225.19 o 
   5   7   4     2621.10     2590.34    286.15 o 
   6   7   4      177.20       40.64     90.11 o 
   7   7   4     1364.10     1180.65    197.89 o 
 -17   8   4     2638.17     2629.86    267.51 o 
 -16   8   4       31.05       22.62     82.87 o 
 -15   8   4     1192.18     1353.10    182.34 o 
 -14   8   4      791.67      612.41    132.52 o 
 -13   8   4      256.17      218.92     87.11 o 
 -12   8   4      974.46      922.86    137.64 o 
 -11   8   4     3046.70     3256.23    222.98 o 
 -10   8   4     1712.63     1381.19    147.71 o 
  -9   8   4     2129.42     1843.06    155.31 o 
  -8   8   4    12828.63    13146.29    316.87 o 
  -7   8   4       13.13       12.66     24.83 o 
  -6   8   4     6101.57     6016.09    185.36 o 
  -5   8   4     8735.43     8535.96    167.39 o 
  -4   8   4       20.03       28.21     17.32 o 
  -3   8   4     1778.94     1643.16     66.01 o 
  -2   8   4     2601.99     2302.62    110.97 o 
  -1   8   4     1210.94     1059.25    250.11 o 
   0   8   4      800.29      639.83     74.38 o 
   1   8   4     4294.29     4380.34    177.41 o 
   2   8   4      482.56      368.82     68.93 o 
   3   8   4     1040.03     1073.92    105.32 o 
   4   8   4     2172.16     2220.77    148.04 o 
   5   8   4      200.30      177.33     68.90 o 
   6   8   4      502.37      362.75    136.94 o 
 -17   9   4      310.71      253.37    120.86 o 
 -16   9   4      491.50      598.27    147.54 o 
 -15   9   4      457.51      303.91    112.02 o 
 -14   9   4      212.19      242.77    103.01 o 
 -13   9   4      840.46      698.10    133.75 o 
 -12   9   4     3253.75     3018.41    224.57 o 
 -11   9   4      329.76      319.36     76.15 o 
 -10   9   4      273.83      235.05     52.97 o 
  -9   9   4     9267.37     9077.22    258.29 o 
  -8   9   4       15.78       27.22     28.04 o 
  -7   9   4    13299.08    13696.65    451.89 o 
  -6   9   4     3799.10     3872.25    148.19 o 
  -5   9   4      406.21      252.53     45.04 o 
  -4   9   4     1678.33     1580.85    150.01 o 
  -3   9   4     6452.93     6224.13    190.98 o 
  -2   9   4       59.05       79.00     36.25 o 
  -1   9   4     1743.03     1689.47    121.56 o 
   0   9   4    11936.90    12421.20    330.43 o 
   1   9   4      524.71      620.51     83.61 o 
   2   9   4      764.45     1005.31    320.87 o 
   3   9   4        1.06       20.02     49.76 o 
   4   9   4      512.25      735.79    106.38 o 
   5   9   4      212.67      113.64     72.70 o 
 -17  10   4     1378.89     1538.09    216.27 o 
 -16  10   4      421.84      386.42    133.75 o 
 -15  10   4      172.36       94.71     92.41 o 
 -14  10   4      469.55      435.19    116.62 o 
 -13  10   4     4183.44     4190.57    279.35 o 
 -12  10   4      263.32      272.81     95.06 o 
 -11  10   4     5928.05     5464.52    203.92 o 
 -10  10   4     5845.26     6520.89    221.57 o 
  -9  10   4      567.86      469.41     67.95 o 
  -8  10   4     1208.18     1174.28     93.21 o 
  -7  10   4      147.01       72.59     34.74 o 
  -6  10   4      837.47      827.60     75.23 o 
  -5  10   4       27.29        6.18     46.12 o 
  -4  10   4     4277.63     4650.85    267.33 o 
  -3  10   4      429.69      431.97    198.78 o 
  -2  10   4     3933.22     3837.33    165.44 o 
  -1  10   4     7264.01     7525.76    247.47 o 
   0  10   4      274.26      477.88    102.30 o 
   1  10   4     1508.62     1440.02    122.19 o 
   2  10   4     1663.14     1956.93    147.08 o 
   3  10   4      296.82      221.74     87.37 o 
 -16  11   4      696.56      491.73    147.18 o 
 -15  11   4      211.10      150.72    103.54 o 
 -14  11   4     4249.08     5045.58    330.06 o 
 -13  11   4      238.71      355.68    110.25 o 
 -12  11   4     3086.31     3064.52    233.23 o 
 -11  11   4     2271.10     2274.27    206.02 o 
 -10  11   4     1016.09     1036.88    176.96 o 
  -9  11   4       14.19      -19.78     32.27 o 
  -8  11   4     6461.40     6344.88    217.04 o 
  -7  11   4      958.51     1022.42     88.48 o 
  -6  11   4      210.32       93.82     60.96 o 
  -5  11   4     8180.64     8459.24    389.78 o 
  -4  11   4      554.18      627.08    122.98 o 
  -3  11   4      532.56      599.86    121.56 o 
  -2  11   4     1569.29     1450.54    115.71 o 
  -1  11   4     1209.73     1309.51    115.60 o 
   0  11   4      911.87     1039.00    181.73 o 
   1  11   4     1435.99     1577.21    227.75 o 
   2  11   4      110.33      109.70     66.87 o 
 -16  12   4      373.21      369.64    131.46 o 
 -15  12   4     2856.09     3457.48    286.24 o 
 -14  12   4      885.06      496.32    132.69 o 
 -13  12   4     1563.79     1628.03    193.12 o 
 -12  12   4        7.69       11.48     64.14 o 
 -11  12   4      921.10      855.82     94.59 o 
 -10  12   4      643.57      483.02    128.28 o 
  -9  12   4     1114.48     1142.51    102.03 o 
  -8  12   4     3901.45     4101.33    181.20 o 
  -7  12   4     1880.95     1632.27    174.22 o 
  -6  12   4     4248.98     4213.01    274.40 o 
  -5  12   4      222.59      204.78     89.58 o 
  -4  12   4     1324.76     1522.72    184.64 o 
  -3  12   4       54.55       74.74     75.45 o 
  -2  12   4     1074.45      655.88    145.06 o 
  -1  12   4      266.71       96.47     79.69 o 
   0  12   4     2217.10     2220.09    160.55 o 
   1  12   4      368.03      226.72     79.26 o 
 -16  13   4      935.89     1036.47    188.00 o 
 -15  13   4      573.14      525.65    143.12 o 
 -14  13   4      387.75      327.76    111.14 o 
 -13  13   4      488.12      523.71    127.04 o 
 -12  13   4      374.08      363.61     76.95 o 
 -11  13   4      284.57      328.58     72.27 o 
 -10  13   4     7979.14     7690.89    388.45 o 
  -9  13   4       83.82      147.89     79.86 o 
  -8  13   4     1068.48      959.61    155.31 o 
  -7  13   4     4218.17     3998.16    279.17 o 
  -6  13   4     3421.59     3361.36    257.26 o 
  -5  13   4     1378.82     1395.86    181.28 o 
  -4  13   4      132.94      118.91     73.68 o 
  -3  13   4      473.56      371.40    115.91 o 
  -2  13   4      102.25       85.34     80.75 o 
  -1  13   4     3815.65     3876.95    305.67 o 
 -15  14   4      218.65        3.36     80.92 o 
 -14  14   4     1629.64     1630.50    208.49 o 
 -13  14   4      531.85      314.51    121.56 o 
 -12  14   4       60.58      -19.18     56.72 o 
 -11  14   4     4681.29     5091.85    422.82 o 
 -10  14   4       31.98       18.73     71.21 o 
  -9  14   4     2370.60     2686.94    241.01 o 
  -8  14   4       23.16       -9.19     66.97 o 
  -7  14   4      572.07      724.79    151.60 o 
  -6  14   4      912.65      968.80    166.27 o 
  -5  14   4     3198.94     3298.64    269.98 o 
  -4  14   4      259.83      173.86    101.77 o 
  -3  14   4      590.02      758.00    166.27 o 
 -14  15   4     1021.05     1012.79    176.51 o 
 -13  15   4      503.57      407.80    129.87 o 
 -12  15   4     1714.39     1671.87    140.82 o 
 -11  15   4      260.18      365.93    118.21 o 
 -10  15   4      638.27      541.38    137.64 o 
  -9  15   4      133.34      119.09     86.23 o 
  -8  15   4     1199.65     1570.78    203.90 o 
  -7  15   4        4.91       11.31     72.97 o 
  -6  15   4     2360.41     2328.78    245.95 o 
  -5  15   4      271.88       56.72     96.65 o 
 -11  16   4      379.55      492.26    143.65 o 
 -10  16   4      406.32      570.53    152.13 o 
  -9  16   4     1055.75      947.77    187.47 o 
   7 -17   5      621.96      616.30    153.19 o 
   8 -17   5        1.32      112.73     84.81 o 
   3 -16   5      201.59      243.64     79.77 o 
   4 -16   5     1702.02     1599.23    212.38 o 
   5 -16   5      786.07      660.12    149.83 o 
   6 -16   5      435.57      633.08    144.71 o 
   7 -16   5      411.94      689.62    144.71 o 
   8 -16   5     5474.66     5882.39    344.37 o 
  10 -16   5      143.75      340.31    117.68 o 
  11 -16   5      978.24     1375.18    194.54 o 
  12 -16   5      417.30      157.96    115.20 o 
   1 -15   5      732.66      696.62    158.23 o 
   2 -15   5     1005.22      999.39    117.90 o 
   3 -15   5      262.42      244.24    103.10 o 
   4 -15   5     4008.23     4336.68    331.38 o 
   5 -15   5      327.93      353.73     71.17 o 
   6 -15   5      793.75      838.22    147.01 o 
   7 -15   5     3286.90     4367.09    284.83 o 
   8 -15   5       85.91       44.17     79.33 o 
   9 -15   5      831.30     1090.36    158.84 o 
  10 -15   5       47.51      -42.76     72.44 o 
  11 -15   5     1136.94     1274.65    184.11 o 
  12 -15   5      127.48      187.82    102.48 o 
  13 -15   5     1272.03     1789.17    225.46 o 
  14 -15   5     1091.61     1093.89    196.48 o 
  -1 -14   5      470.79      363.00     89.85 o 
   0 -14   5      190.63      226.36     71.79 o 
   1 -14   5     2138.34     2159.50    344.90 o 
   2 -14   5       32.05       38.64     49.03 o 
   3 -14   5     3912.79     4156.09    216.36 o 
   4 -14   5       57.63       25.31     43.45 o 
   5 -14   5      124.11       83.30     85.87 o 
   6 -14   5     2471.35     2597.32    154.43 o 
   7 -14   5      860.68      838.62     93.82 o 
   8 -14   5     2145.52     2101.95    134.35 o 
   9 -14   5      346.54      224.04     99.65 o 
  10 -14   5     1632.88     1701.00    191.18 o 
  11 -14   5       29.26       40.99     75.45 o 
  12 -14   5     1922.24     2053.68    222.98 o 
  13 -14   5      349.14      260.09    116.09 o 
  14 -14   5      375.46      491.20    148.24 o 
  -2 -13   5      298.31      230.98     74.41 o 
  -1 -13   5     1982.38     2376.87    163.60 o 
   0 -13   5      764.65      933.00    107.76 o 
   1 -13   5      178.29      199.19     61.22 o 
   2 -13   5     2620.09     2492.66    294.37 o 
   3 -13   5       85.07      124.56     51.09 o 
   4 -13   5     2167.97     1982.53    123.49 o 
   5 -13   5     3084.45     3278.61    153.63 o 
   6 -13   5     3252.63     3124.67    120.45 o 
   7 -13   5     1068.13      989.78     72.84 o 
   8 -13   5     1052.06     1124.42     76.92 o 
   9 -13   5      346.76      429.54    105.84 o 
  10 -13   5        6.99       45.76     69.97 o 
  11 -13   5     6267.64     6869.56    382.36 o 
  12 -13   5        0.42       11.84     74.03 o 
  13 -13   5      640.62      503.57    135.88 o 
  14 -13   5     1083.24      249.31    112.91 o 
  15 -13   5      260.80      167.86    115.20 o 
  -4 -12   5     1544.70     1747.12    208.32 o 
  -3 -12   5      160.77      206.10     78.10 o 
  -2 -12   5     2331.85     2705.40    169.57 o 
  -1 -12   5        6.08       26.18     41.37 o 
   0 -12   5       38.43       20.47     43.17 o 
   1 -12   5     3166.07     2863.46    151.72 o 
   2 -12   5     1154.38     1012.76    105.93 o 
   3 -12   5     4601.00     4761.99    274.75 o 
   4 -12   5      330.48      270.12     57.41 o 
   5 -12   5     4770.68     4798.50    143.19 o 
   6 -12   5      886.81      735.53     61.17 o 
   7 -12   5     6573.10     6997.54    177.04 o 
   8 -12   5     1463.44     1635.94     83.71 o 
   9 -12   5        3.68        5.03     37.45 o 
  10 -12   5     9012.82    10473.52    375.47 o 
  11 -12   5      196.38      161.14     87.82 o 
  12 -12   5     2421.83     2238.14    223.34 o 
  13 -12   5        4.62      -41.17     68.91 o 
  14 -12   5     1838.48     1798.89    227.58 o 
  15 -12   5       35.80      153.01    103.72 o 
  -5 -11   5     2398.17     2485.51    241.01 o 
  -4 -11   5       46.34       83.15     57.89 o 
  -3 -11   5     2366.59     2439.32    164.68 o 
  -2 -11   5       77.89        3.65     43.29 o 
  -1 -11   5      197.59      178.38     58.04 o 
   0 -11   5     5657.54     6166.71    221.49 o 
   1 -11   5     1089.04     1101.20     95.54 o 
   2 -11   5      503.16      440.44     64.91 o 
   3 -11   5     2178.03     2307.85    119.19 o 
   4 -11   5     4818.17     4677.14    134.20 o 
   5 -11   5        0.83        0.54     20.97 o 
   6 -11   5     9371.55     9514.90    205.20 o 
   7 -11   5       79.27       67.32     26.65 o 
   8 -11   5      259.57      325.30     55.45 o 
   9 -11   5     5170.95     4978.69    560.11 o 
  10 -11   5      567.55      607.94     72.70 o 
  11 -11   5      839.53      790.50     83.36 o 
  12 -11   5     2267.55     2119.05    211.85 o 
  13 -11   5     1872.91     1799.42    209.03 o 
  14 -11   5        1.44       75.62     94.71 o 
  -6 -10   5      771.80      636.79    150.54 o 
  -5 -10   5       13.34       38.34     69.62 o 
  -4 -10   5     4101.57     4204.83    211.06 o 
  -3 -10   5       55.87       92.59     49.96 o 
  -2 -10   5        6.63      -20.91     62.55 o 
  -1 -10   5     1747.80     1784.65    118.04 o 
   0 -10   5     6323.30     6174.25    210.29 o 
   1 -10   5      849.11      784.67     77.03 o 
   2 -10   5    14138.42    14427.19    335.86 o 
   3 -10   5     2227.94     2123.43     84.52 o 
   4 -10   5        3.22      -12.06     17.58 o 
   5 -10   5     7876.78     8004.61    177.38 o 
   6 -10   5      101.33       62.81     24.19 o 
   7 -10   5      378.44      363.44     57.23 o 
   8 -10   5     1555.52     1458.36    242.51 o 
   9 -10   5     2602.57     2598.85    124.30 o 
  10 -10   5      125.88      104.15     74.56 o 
  11 -10   5     1612.11     1449.26    106.59 o 
  12 -10   5     2747.38     2878.44    152.48 o 
  13 -10   5       15.36       56.78     47.89 o 
  14 -10   5     3550.63     3990.03    307.44 o 
  15 -10   5       31.86       71.56     93.29 o 
  -7  -9   5      257.14      316.63    116.09 o 
  -6  -9   5      191.06       92.76     70.50 o 
  -5  -9   5     2478.34     2524.38    221.04 o 
  -4  -9   5     1947.03     2037.16    134.53 o 
  -3  -9   5        1.96       -2.76     32.68 o 
  -2  -9   5       28.05       -1.02     33.31 o 
  -1  -9   5     2823.02     2910.82    135.06 o 
   0  -9   5      793.13      795.70    106.28 o 
   1  -9   5    17951.24    17925.69    382.09 o 
   2  -9   5     1585.17     1647.90     70.77 o 
   3  -9   5      832.65      865.72     53.76 o 
   4  -9   5     6938.96     6903.96    155.28 o 
   5  -9   5      164.55      120.82     26.54 o 
   6  -9   5     1775.56     1808.97     72.95 o 
   7  -9   5      139.34       84.30     38.57 o 
   8  -9   5     2671.40     2599.49    118.34 o 
   9  -9   5      339.06      351.82     60.60 o 
  10  -9   5     1161.44     1314.81     97.61 o 
  11  -9   5     2591.50     2606.33    137.57 o 
  12  -9   5      859.01      938.10    133.14 o 
  13  -9   5     3107.04     3181.93    206.73 o 
  14  -9   5      442.32      321.34    105.31 o 
  15  -9   5      470.12      472.47    157.78 o 
  -8  -8   5      102.51       29.33     71.21 o 
  -7  -8   5        0.75       12.37     52.30 o 
  -6  -8   5     1662.95     2095.20    198.60 o 
  -5  -8   5     4723.68     4951.40    281.64 o 
  -4  -8   5       88.92       21.31     34.57 o 
  -3  -8   5     1003.38     1107.40     92.87 o 
  -2  -8   5      148.28      169.15     54.24 o 
  -1  -8   5      495.44      511.54     60.87 o 
   0  -8   5    12198.70    11961.69    419.99 o 
   1  -8   5     1170.51     1119.92     75.42 o 
   2  -8   5     3788.19     3946.15    107.19 o 
   3  -8   5     5769.28     5752.31    133.55 o 
   4  -8   5     6863.51     7015.94    149.58 o 
   5  -8   5     2884.67     3004.67     90.83 o 
   6  -8   5       43.63       39.51     23.21 o 
   7  -8   5     7486.41     7406.93    175.40 o 
   8  -8   5      331.07      274.08     47.79 o 
   9  -8   5    10759.61    10856.25    434.92 o 
  10  -8   5      426.41      456.93     67.58 o 
  11  -8   5      135.88       96.62     45.42 o 
  12  -8   5     6228.55     6308.98    232.45 o 
  13  -8   5     1024.45      915.55    229.26 o 
  14  -8   5      108.85      124.62     63.89 o 
  15  -8   5      979.27      841.28    115.66 o 
  -9  -7   5       13.22      -52.12     52.12 o 
  -8  -7   5       30.68       16.43     62.55 o 
  -7  -7   5      457.67      345.61    101.07 o 
  -6  -7   5     4742.50     4435.82    262.21 o 
  -5  -7   5     1176.99     1321.29    145.95 o 
  -4  -7   5     1681.92     1522.83    102.94 o 
  -3  -7   5     4017.64     3919.90    153.67 o 
  -2  -7   5      150.68      122.70     33.10 o 
  -1  -7   5    14846.41    15225.32    487.75 o 
   0  -7   5       23.79       10.40     18.55 o 
   1  -7   5      884.84      768.71     79.33 o 
   2  -7   5     6640.72     6985.51    143.81 o 
   3  -7   5     2196.97     1932.79     81.29 o 
   4  -7   5       12.54       30.92     15.48 o 
   5  -7   5      262.15      222.01     35.82 o 
   6  -7   5    12139.32    12024.05    231.33 o 
   7  -7   5      745.54      682.62     62.59 o 
   8  -7   5    25819.96    23948.61    472.02 o 
   9  -7   5       21.31       58.63     31.93 o 
  10  -7   5     2479.12     2243.30    190.03 o 
  11  -7   5      133.22      174.82     53.30 o 
  12  -7   5     5714.13     5792.87    223.01 o 
  13  -7   5      117.04       92.04     54.30 o 
  14  -7   5     3778.24     3869.13    199.35 o 
  15  -7   5      982.22     1232.59    130.92 o 
 -10  -6   5      388.15      342.78    110.96 o 
  -9  -6   5        6.30      147.18     78.98 o 
  -8  -6   5        0.26       20.32     57.25 o 
  -7  -6   5     4363.90     4210.36    254.26 o 
  -6  -6   5      186.36      141.35     64.85 o 
  -5  -6   5     6903.43     7870.69    330.59 o 
  -4  -6   5     1961.72     2012.15    153.01 o 
  -3  -6   5     3900.10     4105.71    147.38 o 
  -2  -6   5    14884.92    14802.27    411.16 o 
  -1  -6   5     8536.23     8891.80    217.25 o 
   0  -6   5     3399.57     3856.40    124.42 o 
   1  -6   5     1659.21     1777.49     78.50 o 
   2  -6   5     6209.89     5710.50    120.27 o 
   3  -6   5      254.62      293.00     28.42 o 
   4  -6   5    36218.50    35395.59    591.78 o 
   5  -6   5     5821.94     6024.15    124.03 o 
   6  -6   5        1.37        9.71     12.37 o 
   7  -6   5     4747.61     4923.85    199.66 o 
   8  -6   5     1595.36     1561.57     94.21 o 
   9  -6   5       86.48      103.21     37.86 o 
  10  -6   5     1040.28      851.16    172.36 o 
  11  -6   5     5222.84     4925.25    198.33 o 
  12  -6   5      100.93       39.83     47.54 o 
  13  -6   5     5680.90     5834.71    246.75 o 
  14  -6   5      652.97      668.65    103.95 o 
 -11  -5   5     1825.40     2281.08    238.18 o 
 -10  -5   5      193.21      116.62     76.68 o 
  -9  -5   5     1180.96     1282.77    163.62 o 
  -8  -5   5     6612.56     7054.20    342.60 o 
  -7  -5   5      249.12      158.67     65.20 o 
  -6  -5   5     5383.31     5510.10    266.27 o 
  -5  -5   5     3356.42     3126.54    186.76 o 
  -4  -5   5      203.24      282.28     37.26 o 
  -3  -5   5       88.85       91.01     22.54 o 
  -2  -5   5    24862.24    24447.77    444.22 o 
  -1  -5   5    15429.15    15957.73    310.86 o 
   0  -5   5     1570.75     1871.15    105.31 o 
   1  -5   5    45634.28    44902.89    660.96 o 
   2  -5   5      161.13      181.76     21.96 o 
   3  -5   5    37826.62    35606.45    582.56 o 
   4  -5   5     1102.99      937.32     98.15 o 
   5  -5   5     2742.97     2706.94    102.65 o 
   6  -5   5      201.45      217.55     39.10 o 
   7  -5   5     3773.07     3862.89    141.94 o 
   8  -5   5      590.00      448.38     57.47 o 
   9  -5   5     1092.08     1178.37     91.30 o 
  10  -5   5     3545.26     3404.72    298.34 o 
  11  -5   5        0.15       23.12     38.89 o 
  12  -5   5     4516.05     4843.70    209.42 o 
  13  -5   5      307.83      178.33     92.06 o 
  14  -5   5       27.08      128.45     90.29 o 
 -12  -4   5     3419.77     4268.67    313.80 o 
 -11  -4   5        0.08       76.68     73.86 o 
 -10  -4   5     3082.70     2986.07    228.99 o 
  -9  -4   5     2839.63     2638.17    204.43 o 
  -8  -4   5       58.60       79.16     56.72 o 
  -7  -4   5     3255.23     3031.48    191.71 o 
  -6  -4   5     2426.87     2197.15    155.49 o 
  -5  -4   5      302.93      481.23     53.36 o 
  -4  -4   5     2054.79     2166.58    127.66 o 
  -3  -4   5    41446.66    42604.34   1080.20 o 
  -2  -4   5     1265.10     1203.09     85.69 o 
  -1  -4   5    17409.33    16260.49    413.63 o 
   0  -4   5    18763.03    17891.17    438.19 o 
   1  -4   5      369.05      307.61     57.34 o 
   2  -4   5     5132.86     4543.47    118.11 o 
   3  -4   5     9231.85     9217.30    199.52 o 
   4  -4   5      644.56      742.84     52.32 o 
   5  -4   5     1504.64     1646.48     81.03 o 
   6  -4   5     7743.78     8062.08    212.21 o 
   7  -4   5     1495.62     1209.16     90.38 o 
   8  -4   5     2060.60     2389.03    166.62 o 
   9  -4   5     2151.61     1991.48    162.20 o 
  10  -4   5       22.58       -2.65     32.73 o 
  11  -4   5     2260.53     2454.45    142.74 o 
  12  -4   5       35.06       20.97     47.53 o 
  13  -4   5      109.54      155.13     85.16 o 
  14  -4   5      327.91      535.02    141.00 o 
 -12  -3   5        3.65       95.77     84.46 o 
 -11  -3   5     2363.74     3075.30    242.42 o 
 -10  -3   5      808.53      867.90    133.58 o 
  -9  -3   5      399.70      420.88     97.89 o 
  -8  -3   5     1568.50     1518.48    143.65 o 
  -7  -3   5     4895.18     4568.97    486.34 o 
  -6  -3   5      570.25      637.85     84.63 o 
  -5  -3   5     1047.77      976.04     94.00 o 
  -3  -3   5     3574.42     4136.15    167.50 o 
  -2  -3   5    16732.36    16745.86    419.64 o 
  -1  -3   5     8777.60     9951.93    271.22 o 
   0  -3   5      205.95      154.07     29.33 o 
   1  -3   5    17833.67    16826.29    293.87 o 
   2  -3   5      218.55      211.76     26.69 o 
   3  -3   5     2890.59     2860.71     94.93 o 
   4  -3   5     2588.72     2646.09     97.89 o 
   5  -3   5    16072.78    15591.61    319.93 o 
   6  -3   5      511.59      598.70     58.26 o 
   7  -3   5    17773.59    18236.25    386.31 o 
   8  -3   5     1708.66     1804.94    105.93 o 
   9  -3   5       13.49      -12.17     29.68 o 
  10  -3   5     2199.09     2095.43    129.56 o 
  11  -3   5     4706.93     4946.45    206.71 o 
  12  -3   5        0.78      -54.42     54.42 o 
  13  -3   5        1.73      -54.60     54.60 o 
 -13  -2   5        0.05       -2.83     77.74 o 
 -12  -2   5     1404.69     1105.73    164.85 o 
 -11  -2   5      105.80      198.07     82.69 o 
 -10  -2   5      823.33     1055.90    135.70 o 
  -9  -2   5     1587.65     1938.65    159.55 o 
  -8  -2   5     2598.31     2719.66    119.98 o 
  -7  -2   5     2465.68     2657.62    108.25 o 
  -6  -2   5     6414.49     6762.55    177.09 o 
  -5  -2   5    31612.53    33547.71    562.49 o 
  -4  -2   5     5579.06     5450.09    292.78 o 
  -3  -2   5    48884.21    50499.60    857.74 o 
  -2  -2   5     6346.41     6344.08    189.59 o 
  -1  -2   5     8060.02     8489.81    226.52 o 
   0  -2   5      143.62      119.09     22.62 o 
   1  -2   5    33095.49    33888.21    735.21 o 
   2  -2   5     3019.32     3163.64     94.85 o 
   3  -2   5     4769.66     5368.55    297.37 o 
   4  -2   5    11066.60     9811.68    158.24 o 
   5  -2   5     4069.38     4484.68     89.91 o 
   6  -2   5    14546.31    14269.53    315.40 o 
   7  -2   5      737.54      757.55     68.90 o 
   8  -2   5     1476.40     1517.37    100.70 o 
   9  -2   5      704.75      749.98     80.11 o 
  10  -2   5     6042.99     6152.30    289.86 o 
  11  -2   5      120.03      -38.87     48.24 o 
  12  -2   5     1327.66     1205.74    176.51 o 
  13  -2   5     1020.50      941.94    176.16 o 
 -13  -1   5     1946.60     2052.44    216.45 o 
 -12  -1   5        7.67      -22.97     60.43 o 
 -11  -1   5      344.33      351.97     93.65 o 
 -10  -1   5       20.57      -20.14     43.82 o 
  -9  -1   5     4757.85     4999.98    171.15 o 
  -8  -1   5        5.05       42.67     24.90 o 
  -7  -1   5     9140.82     8845.67    215.53 o 
  -6  -1   5    15653.69    15779.94    310.54 o 
  -5  -1   5     6110.54     6431.74    157.81 o 
  -4  -1   5      287.16      165.37     27.48 o 
  -3  -1   5      797.40      831.12     61.84 o 
  -2  -1   5    33696.10    34928.39    737.33 o 
  -1  -1   5     5314.01     5209.19    148.42 o 
   0  -1   5    25691.70    26233.97    572.30 o 
   1  -1   5    14020.19    15200.17    376.17 o 
   2  -1   5     9166.21     9418.73    198.93 o 
   3  -1   5    26336.74    26716.06    364.38 o 
   4  -1   5      234.11      182.60     19.63 o 
   5  -1   5     8102.22     8164.46    158.44 o 
   6  -1   5      563.82      430.26     52.04 o 
   7  -1   5     4123.12     4587.92    163.77 o 
   8  -1   5       25.73       41.12     32.56 o 
   9  -1   5     9203.19     9514.44    413.81 o 
  10  -1   5      123.17      277.76    100.36 o 
  11  -1   5     3108.54     3197.04    253.37 o 
  12  -1   5     1895.61     1897.83    220.16 o 
 -14   0   5      836.91      991.59    167.86 o 
 -13   0   5      756.20      508.52    116.44 o 
 -12   0   5      289.67      452.86    107.43 o 
 -11   0   5     2228.21     2382.37    132.63 o 
 -10   0   5    13951.55    15058.52    352.18 o 
  -9   0   5        3.49       -6.39     24.99 o 
  -8   0   5    11092.61    11465.21    269.36 o 
  -7   0   5      617.52      531.62     48.55 o 
  -6   0   5     8102.52     8809.02    199.41 o 
  -5   0   5      104.63       97.51     21.73 o 
  -4   0   5    14876.29    14405.11    259.31 o 
  -3   0   5      879.08      852.12     49.47 o 
  -2   0   5     2157.62     2041.22     58.29 o 
  -1   0   5    55493.39    54008.33   1097.96 o 
   0   0   5     1431.87     1366.53     74.03 o 
   1   0   5    39219.25    39646.56    868.43 o 
   2   0   5      134.74      286.38     87.64 o 
   3   0   5     1127.03     1027.52     42.26 o 
   4   0   5    16115.46    17541.34    268.02 o 
   5   0   5     7065.21     7410.29    220.00 o 
   6   0   5        7.43       -7.69     20.49 o 
   7   0   5      139.48      100.94     57.42 o 
   8   0   5    10608.03    11194.77    447.56 o 
   9   0   5      141.25      150.36     74.03 o 
  10   0   5     2623.40     2563.60    230.40 o 
  11   0   5      677.27      391.72    119.44 o 
  12   0   5      124.76       94.35     87.64 o 
 -15   1   5       13.57      -69.09     69.09 o 
 -14   1   5     3434.79     3419.85    250.90 o 
 -13   1   5       17.07      -23.32     61.49 o 
 -12   1   5     3255.24     3583.38    165.64 o 
 -11   1   5     3265.45     3705.63    159.45 o 
 -10   1   5      150.79       95.77     36.88 o 
  -9   1   5     9541.01     9003.64    250.55 o 
  -8   1   5     1069.52     1288.11     72.85 o 
  -7   1   5       16.46       35.67     19.41 o 
  -6   1   5       42.55       66.61     18.75 o 
  -5   1   5    31169.82    32459.06    522.40 o 
  -4   1   5     9072.63     9196.68    174.65 o 
  -3   1   5    19361.26    20546.31    330.29 o 
  -2   1   5    47926.09    47194.23    706.23 o 
  -1   1   5    18666.02    18353.04    415.05 o 
   0   1   5    23981.83    25108.98    573.36 o 
   1   1   5     1083.83      958.37     75.80 o 
   2   1   5     1897.80     2000.13     77.16 o 
   3   1   5    15169.16    16516.02    314.54 o 
   4   1   5    13927.85    13992.76    285.80 o 
   5   1   5      177.77      248.96     59.90 o 
   6   1   5     2639.72     2386.56    177.22 o 
   7   1   5     5537.30     5395.78    288.71 o 
   8   1   5        4.10      -15.55     48.77 o 
   9   1   5     1394.54     1414.23    177.40 o 
  10   1   5       45.53      -12.37     64.32 o 
  11   1   5      155.14      197.01    102.30 o 
 -14   2   5      185.48      105.84     79.86 o 
 -13   2   5      280.64      244.28    126.16 o 
 -12   2   5       95.92       40.91     40.95 o 
 -11   2   5     1608.04     1693.34    103.91 o 
 -10   2   5    18255.74    17604.90    375.87 o 
  -9   2   5      177.69      111.67     36.13 o 
  -8   2   5     1235.51     1195.98     67.37 o 
  -7   2   5     4035.39     4133.63    121.37 o 
  -6   2   5    20039.70    20386.28    356.25 o 
  -5   2   5      456.20      402.24     44.26 o 
  -4   2   5     5901.23     6079.87    260.97 o 
  -3   2   5     1308.90     1337.37     81.45 o 
  -2   2   5      410.93      376.56     25.26 o 
  -1   2   5     1996.65     2053.06     65.33 o 
   0   2   5     3316.42     3740.01    146.65 o 
   1   2   5      319.46      265.82     36.40 o 
   2   2   5     1655.53     1758.78     77.96 o 
   3   2   5    41137.11    41140.00    683.83 o 
   4   2   5      148.82       78.59     40.90 o 
   5   2   5     7232.29     6960.32    195.79 o 
   6   2   5      955.92      987.17    126.86 o 
   7   2   5       49.87        8.30     53.71 o 
   8   2   5     2142.84     2210.05    210.09 o 
   9   2   5      204.11      185.00     94.71 o 
  10   2   5      769.90      947.95    170.15 o 
 -15   3   5       11.94       33.57     81.45 o 
 -14   3   5     1321.31     1406.81    171.74 o 
 -13   3   5        3.11       24.10     40.63 o 
 -12   3   5      532.27      525.79    101.07 o 
 -11   3   5     6037.23     6067.25    196.12 o 
 -10   3   5     1410.05     1247.30     80.42 o 
  -9   3   5       62.47       69.21     27.32 o 
  -8   3   5     1408.98     1235.52    130.13 o 
  -7   3   5    18625.98    18494.86    335.09 o 
  -6   3   5      290.77      295.30     25.95 o 
  -5   3   5    37681.81    36765.44    884.16 o 
  -4   3   5     2731.31     2660.25    129.51 o 
  -3   3   5       70.15       56.67     17.85 o 
  -2   3   5    11086.96    11308.55    206.28 o 
  -1   3   5    24911.30    25776.43    420.47 o 
   0   3   5     2980.69     2733.81     95.28 o 
   1   3   5     9877.11    10760.04    236.45 o 
   2   3   5    40525.28    41612.24    693.29 o 
   3   3   5      386.81      363.80     49.65 o 
   4   3   5     4716.36     4451.57    152.84 o 
   5   3   5      278.22      271.20     46.74 o 
   6   3   5     2809.65     2737.65    210.09 o 
   7   3   5     1500.50     1638.98    178.28 o 
   8   3   5     1513.59     1499.93    185.35 o 
   9   3   5       84.15       59.90     83.75 o 
  10   3   5     1220.51     1059.79    187.47 o 
 -16   4   5        2.83      -20.50     85.34 o 
 -15   4   5     3215.98     3287.68    264.68 o 
 -14   4   5      423.04      376.35    114.85 o 
 -13   4   5      197.30       96.65     75.45 o 
 -12   4   5      574.38      457.90     64.32 o 
 -11   4   5     5976.10     5986.90    195.69 o 
 -10   4   5      905.99      794.65     64.19 o 
  -9   4   5     1727.83     1490.54     75.91 o 
  -8   4   5    20289.61    20214.38    369.29 o 
  -7   4   5     5368.77     5075.04    123.79 o 
  -6   4   5    21693.21    21564.92    583.96 o 
  -5   4   5        2.96       12.90     21.73 o 
  -4   4   5      225.43      244.54     44.00 o 
  -3   4   5     5912.58     6462.72    161.14 o 
  -2   4   5    34634.30    32428.85    595.36 o 
  -1   4   5      466.18      408.08     29.02 o 
   0   4   5    26759.76    27609.07    384.66 o 
   1   4   5    19525.90    19721.03    294.47 o 
   2   4   5       83.28      104.27     52.12 o 
   3   4   5     2429.24     2368.20    110.24 o 
   4   4   5      308.46      351.12     83.31 o 
   5   4   5     3455.85     3276.10    143.31 o 
   6   4   5      312.61      169.62     77.39 o 
   7   4   5     5726.31     6372.53    362.22 o 
   8   4   5      112.94       73.50     83.22 o 
   9   4   5     1303.09     1139.30    189.94 o 
 -16   5   5     1161.10     1285.07    191.71 o 
 -15   5   5      838.10      876.92    155.31 o 
 -14   5   5      170.47      164.68     84.46 o 
 -13   5   5     1018.28     1123.75    149.83 o 
 -12   5   5    12771.76    12041.82    479.89 o 
 -11   5   5       64.52       83.22     59.90 o 
 -10   5   5     2625.50     2456.88    180.05 o 
  -9   5   5     1742.97     1600.01     74.66 o 
  -8   5   5     1482.20     1438.21     60.06 o 
  -7   5   5     2675.77     2571.20     67.47 o 
  -6   5   5     5791.61     5582.19    229.34 o 
  -5   5   5    18495.32    18629.56    509.40 o 
  -4   5   5      204.08      244.27     23.21 o 
  -3   5   5    18739.48    17669.24    264.73 o 
  -2   5   5     3918.54     4213.32     99.53 o 
  -1   5   5    10212.17    10570.28    183.25 o 
   0   5   5    12992.42    15056.62    240.22 o 
   1   5   5      381.20      494.84     88.96 o 
   2   5   5     2351.12     2191.51    109.08 o 
   3   5   5      717.38      728.73     72.76 o 
   4   5   5     1840.69     1796.46    111.87 o 
   5   5   5      233.96      249.41     57.18 o 
   6   5   5     5514.49     5821.07    339.60 o 
   7   5   5       64.50       27.03     81.10 o 
   8   5   5      945.53      751.47    159.02 o 
 -16   6   5     3005.71     3252.35    276.34 o 
 -15   6   5       28.19      -26.68     69.26 o 
 -14   6   5      367.86      284.47     96.47 o 
 -13   6   5     6539.06     6854.36    356.92 o 
 -12   6   5        1.62        0.71     46.47 o 
 -11   6   5     4569.32     4740.79    270.69 o 
 -10   6   5       97.60      100.18     57.25 o 
  -9   6   5      734.34      736.09     99.65 o 
  -8   6   5      104.27      127.57     46.47 o 
  -7   6   5    13160.17    13135.36    425.12 o 
  -6   6   5     4438.32     4625.23    205.84 o 
  -5   6   5     1501.33     1436.65    106.54 o 
  -4   6   5     9108.11     9479.05    166.99 o 
  -3   6   5     3842.21     3497.30    299.84 o 
  -2   6   5    16672.20    17089.54    268.16 o 
  -1   6   5      407.93      384.58     50.71 o 
   0   6   5     1354.43     1229.30     82.15 o 
   1   6   5     1089.31     1008.73     80.01 o 
   2   6   5     6337.65     6146.80    202.31 o 
   3   6   5      929.40      868.57     85.56 o 
   4   6   5      960.53      840.69     87.80 o 
   5   6   5     3110.17     3098.79    160.65 o 
   6   6   5        7.61       -4.06     63.43 o 
   7   6   5     1789.93     1814.26    224.93 o 
 -16   7   5       13.63        7.95     79.69 o 
 -15   7   5       19.85       -9.19     59.90 o 
 -14   7   5     2694.00     2493.81    225.81 o 
 -13   7   5      130.28      174.92     83.93 o 
 -12   7   5     6524.38     6237.53    327.05 o 
 -11   7   5      644.96      441.90     98.59 o 
 -10   7   5     4714.49     4624.00    257.08 o 
  -9   7   5      831.84      693.33     99.12 o 
  -8   7   5     8555.42     8535.75    335.01 o 
  -7   7   5      102.70      115.03     43.64 o 
  -6   7   5     6831.04     6584.28    193.83 o 
  -5   7   5     6038.63     5944.06    326.88 o 
  -4   7   5     1662.33     1814.60     65.56 o 
  -3   7   5     7091.07     7764.72    197.66 o 
  -2   7   5     1145.65     1346.20     82.40 o 
  -1   7   5     4372.30     4109.53    149.86 o 
   0   7   5       46.69       41.14     31.46 o 
   1   7   5    10777.98    10714.04    288.48 o 
   2   7   5        1.46       45.16     38.91 o 
   3   7   5     1324.05     1339.54    109.99 o 
   4   7   5     2773.83     2726.07    153.78 o 
   5   7   5      226.06      156.55     61.35 o 
   6   7   5     1098.87     1018.62    178.99 o 
 -17   8   5       26.52       13.08     86.23 o 
 -16   8   5      347.74      292.95    113.44 o 
 -15   8   5     1063.16     1026.57    165.38 o 
 -14   8   5      882.18      897.94    150.89 o 
 -13   8   5     2164.64     2188.31    207.08 o 
 -12   8   5     1637.40     1402.75    162.73 o 
 -11   8   5     3182.57     3075.12    216.27 o 
 -10   8   5        1.41       36.75     42.41 o 
  -9   8   5     8276.24     8516.49    354.97 o 
  -8   8   5      861.71      739.45     97.71 o 
  -7   8   5    13001.49    12668.98    373.52 o 
  -6   8   5     2940.86     2666.85    119.24 o 
  -5   8   5      562.07      559.94     58.87 o 
  -4   8   5       40.64       34.08     18.71 o 
  -3   8   5     6330.77     6403.91    188.62 o 
  -2   8   5     4903.05     4652.47    163.58 o 
  -1   8   5       34.64       22.98     39.93 o 
   0   8   5     9446.84     9951.86    278.85 o 
   1   8   5      100.15      181.68     53.76 o 
   2   8   5     1625.90     1650.37    124.92 o 
   3   8   5      239.01      244.42     65.32 o 
   4   8   5      219.14      253.55     73.13 o 
   5   8   5      972.52      852.79    110.08 o 
 -17   9   5     1051.67     1030.11    186.59 o 
 -16   9   5        0.10        0.00     77.92 o 
 -15   9   5      589.53      419.29    129.69 o 
 -14   9   5      149.05      210.26     93.12 o 
 -13   9   5     3129.76     3558.37    260.09 o 
 -12   9   5     1679.58     1801.89    183.05 o 
 -11   9   5       36.35        4.24     48.06 o 
 -10   9   5    15472.54    15853.88    780.62 o 
  -9   9   5      367.57      374.77    117.15 o 
  -8   9   5     3842.32     3969.96    264.86 o 
  -7   9   5      371.45      250.12     85.61 o 
  -6   9   5     1545.26     1463.47     94.07 o 
  -5   9   5      355.01      300.42     77.83 o 
  -4   9   5     7769.46     8385.21    362.57 o 
  -3   9   5      697.71      684.84     69.42 o 
  -2   9   5     1454.90     1245.43    149.57 o 
  -1   9   5     7590.55     7714.95    242.88 o 
   0   9   5       55.60       36.58     39.23 o 
   1   9   5     1488.11     1554.42    121.29 o 
   2   9   5       45.31       66.99     50.20 o 
   3   9   5      884.64     1121.65    117.53 o 
   4   9   5      476.53      450.31     89.45 o 
 -17  10   5      405.11      298.08    128.28 o 
 -16  10   5     1332.40      960.31    175.28 o 
 -15  10   5       26.45       40.82     81.63 o 
 -14  10   5     4969.65     4758.99    313.80 o 
 -13  10   5      239.15      138.35     85.16 o 
 -12  10   5     4467.47     4463.68    187.98 o 
 -11  10   5     3752.37     4060.20    176.35 o 
 -10  10   5      836.06     1069.67     96.26 o 
  -9  10   5      402.38      358.67     97.53 o 
  -8  10   5     5875.97     6604.52    220.01 o 
  -7  10   5       20.55        9.02     28.99 o 
  -6  10   5     3550.40     3641.27    151.00 o 
  -5  10   5    11294.95    11092.29    447.38 o 
  -4  10   5      231.39      243.13     82.87 o 
  -3  10   5     2084.37     1770.97    177.75 o 
  -2  10   5     2014.72     2117.39    143.38 o 
  -1  10   5      671.54      818.75    153.90 o 
   0  10   5      745.24      694.71     92.82 o 
   1  10   5      464.97      419.04     84.17 o 
   2  10   5      925.86      962.11    113.70 o 
   3  10   5       78.49       58.76     64.84 o 
 -16  11   5      124.05       31.80     90.29 o 
 -15  11   5     5642.08     5460.63    350.55 o 
 -14  11   5      290.83      167.33     91.70 o 
 -13  11   5     1192.67      879.57    147.18 o 
 -12  11   5      100.22       29.16     52.57 o 
 -11  11   5      416.97      421.47     71.91 o 
 -10  11   5      179.45      137.84     50.43 o 
  -9  11   5     4347.58     4228.16    179.94 o 
  -8  11   5     8402.23     8428.61    335.18 o 
  -7  11   5      470.38      614.12    121.21 o 
  -6  11   5     2525.17     2451.76    199.13 o 
  -5  11   5       17.01       14.14     53.18 o 
  -4  11   5     2273.21     2692.59    217.86 o 
  -3  11   5     1262.40     1331.89    171.74 o 
  -2  11   5     3258.05     3150.57    246.13 o 
  -1  11   5      353.84      227.67    101.42 o 
   0  11   5     1522.76     1742.18    139.27 o 
   1  11   5      194.62      147.64     69.15 o 
   2  11   5       58.28       52.92     68.65 o 
 -16  12   5     2674.67     2734.82    268.75 o 
 -15  12   5      290.25      294.90    117.32 o 
 -14  12   5      220.48      268.92    105.48 o 
 -13  12   5      676.59      808.01    145.59 o 
 -12  12   5     1399.45     1233.74    230.32 o 
 -11  12   5      178.51      166.56     60.26 o 
 -10  12   5     4137.50     4626.89    196.69 o 
  -9  12   5      503.94      459.12     76.00 o 
  -8  12   5     3312.28     3671.10    255.14 o 
  -7  12   5     5631.36     6192.48    334.83 o 
  -6  12   5     1378.39     1317.76    170.33 o 
  -5  12   5      199.78      175.28     88.70 o 
  -4  12   5      123.73       37.46     63.08 o 
  -3  12   5     2126.28     2015.16    216.27 o 
  -2  12   5      129.73      142.41     85.52 o 
  -1  12   5     4187.61     4638.66    324.23 o 
   0  12   5       34.22       38.70     86.40 o 
 -16  13   5      582.51      673.01    163.09 o 
 -15  13   5      244.72      340.13    121.21 o 
 -14  13   5      610.23      473.88    132.34 o 
 -13  13   5     1898.45     1908.44    209.38 o 
 -12  13   5       21.21        6.32     49.02 o 
 -11  13   5     5272.08     5525.92    224.90 o 
 -10  13   5      165.53      211.38     65.41 o 
  -9  13   5     1978.16     1618.49    184.47 o 
  -8  13   5      411.23      343.66    110.96 o 
  -7  13   5     4588.37     5024.38    316.45 o 
  -6  13   5      614.56      396.49    117.15 o 
  -5  13   5      810.58      733.09    145.77 o 
  -4  13   5     1106.02      986.11    167.15 o 
  -3  13   5        2.27      -44.35     69.26 o 
  -2  13   5     3235.82     3719.87    301.43 o 
  -1  13   5       51.98      -72.27     72.27 o 
 -15  14   5      551.50      537.49    149.30 o 
 -14  14   5     1914.08     2331.79    242.42 o 
 -13  14   5      207.08      266.10    114.50 o 
 -12  14   5     4865.58     5657.08    239.25 o 
 -11  14   5      506.12      455.82     86.20 o 
 -10  14   5       20.57       25.62     77.57 o 
  -9  14   5      295.30      122.62     93.12 o 
  -8  14   5     1895.51     1589.33    196.66 o 
  -7  14   5       56.39      105.84     90.29 o 
  -6  14   5     3812.23     4414.97    315.57 o 
  -5  14   5      214.67      167.68    105.66 o 
  -4  14   5      128.41        4.06     84.46 o 
  -3  14   5     1767.75     1959.85    234.12 o 
 -13  15   5     1004.70      886.46    166.97 o 
 -12  15   5      950.73     1117.22    175.81 o 
 -11  15   5      218.34      173.86    111.14 o 
 -10  15   5       74.69       34.45     76.15 o 
  -9  15   5     2076.60     2146.97    238.89 o 
  -8  15   5      724.70      431.66    134.81 o 
  -7  15   5     2920.64     3356.59    284.65 o 
  -6  15   5      553.59      405.86    132.87 o 
   6 -17   6     1252.20     1717.43    216.45 o 
   7 -17   6       27.21      -65.73     75.80 o 
   8 -17   6     2370.68     2901.26    259.91 o 
   3 -16   6      237.14      170.42     77.66 o 
   4 -16   6      969.18      987.96    115.58 o 
   5 -16   6     1235.64     1387.55    197.36 o 
   6 -16   6      270.20      205.67     99.83 o 
   7 -16   6     2233.82     2337.97    226.87 o 
   8 -16   6       73.02      102.83     89.76 o 
  10 -16   6      748.86      888.40    164.15 o 
  11 -16   6     1179.84     1228.18    188.00 o 
  12 -16   6      734.03      772.14    167.50 o 
   1 -15   6      833.92      859.51    114.17 o 
   2 -15   6       35.41       16.11     52.01 o 
   3 -15   6     2426.42     2572.00    175.63 o 
   4 -15   6     1226.32     1045.65    112.75 o 
   5 -15   6      219.05      211.16     68.88 o 
   6 -15   6     1218.54     1396.71    120.86 o 
   7 -15   6       34.01      -19.08     61.67 o 
   8 -15   6      203.95      103.89     80.75 o 
   9 -15   6      127.77       21.03     75.09 o 
  10 -15   6      343.24      431.48    127.04 o 
  11 -15   6      288.35      301.08    114.14 o 
  12 -15   6     1587.75     1455.75    203.90 o 
  13 -15   6      648.68      801.12    177.75 o 
  -1 -14   6      166.69      164.21     75.45 o 
   0 -14   6     1227.59     1528.23    318.22 o 
   1 -14   6      300.06      194.23     98.15 o 
   2 -14   6     2670.26     2814.91    161.99 o 
   3 -14   6      282.13      218.28     65.61 o 
   4 -14   6      116.70       83.74     51.95 o 
   5 -14   6     2581.89     2774.11    173.86 o 
   6 -14   6     1544.93     1676.91    159.73 o 
   7 -14   6     1978.80     2071.59    105.52 o 
   8 -14   6      293.16      302.71     66.44 o 
   9 -14   6     2433.78     2257.75    212.38 o 
  10 -14   6      442.07      543.32    126.86 o 
  11 -14   6     3310.43     3589.65    279.17 o 
  12 -14   6      330.97      234.12    103.72 o 
  13 -14   6       92.27      117.32     92.94 o 
  14 -14   6     1614.47     1625.20    220.69 o 
  -2 -13   6      290.84      216.42     73.62 o 
  -1 -13   6     1100.89      907.35    113.32 o 
   0 -13   6        7.23        0.27     42.78 o 
   1 -13   6     2673.36     2788.88    204.87 o 
   2 -13   6       89.81       72.34     47.89 o 
   3 -13   6      462.04      359.37     68.57 o 
   4 -13   6     2241.90     2591.74    140.73 o 
   5 -13   6     2375.08     2484.15    134.08 o 
   6 -13   6      381.37      391.73     54.17 o 
   7 -13   6     5561.61     5835.14    167.26 o 
   8 -13   6     2160.09     2238.70    126.22 o 
   9 -13   6      775.12      796.45     86.11 o 
  10 -13   6     6490.88     6965.50    374.58 o 
  11 -13   6       65.90       62.37     75.09 o 
  12 -13   6      660.78      665.77    146.30 o 
  13 -13   6      184.83      259.21    108.66 o 
  14 -13   6      995.45      917.38    179.69 o 
  -4 -12   6       26.51      -34.63     68.91 o 
  -3 -12   6     1029.31      940.29    110.47 o 
  -2 -12   6       14.88       30.51     50.20 o 
  -1 -12   6      351.01      293.20     70.73 o 
   0 -12   6     5813.16     5500.79    218.98 o 
   1 -12   6       43.96       -1.37     35.07 o 
   2 -12   6      115.39       91.16     54.86 o 
   3 -12   6        7.35        3.18     30.17 o 
   4 -12   6     3458.79     3673.43    157.49 o 
   5 -12   6      151.53      100.39     33.27 o 
   6 -12   6    10238.32    10598.17    230.32 o 
   7 -12   6     4463.22     5074.41    171.83 o 
   8 -12   6      176.98      154.17     46.85 o 
   9 -12   6     7219.83     7194.62    284.74 o 
  10 -12   6      711.12      746.88    127.75 o 
  11 -12   6      123.00       61.81     44.13 o 
  12 -12   6       92.20      141.35     87.46 o 
  13 -12   6     2266.43     2453.17    244.54 o 
  14 -12   6      210.91      147.54     97.36 o 
  15 -12   6     1709.41     1900.48    243.83 o 
  -5 -11   6        0.17       34.10     83.57 o 
  -4 -11   6     3630.21     3763.16    277.05 o 
  -3 -11   6      118.29       91.81     59.72 o 
  -2 -11   6      124.43       69.64     48.68 o 
  -1 -11   6     3231.44     3412.12    167.44 o 
   0 -11   6     2332.32     2218.72    265.21 o 
   1 -11   6        5.05      -15.99     27.57 o 
   2 -11   6     6190.93     6588.82    217.25 o 
   3 -11   6     5685.52     5642.35    152.39 o 
   4 -11   6      164.91      104.63     30.52 o 
   5 -11   6     4096.16     4020.31    125.89 o 
   6 -11   6     1142.26     1170.21     69.17 o 
   7 -11   6       27.48       36.89     24.65 o 
   8 -11   6     1676.72     1693.11    105.54 o 
   9 -11   6     2096.80     2211.99    228.46 o 
  10 -11   6      839.46      812.34     83.83 o 
  11 -11   6      825.87      688.91     83.05 o 
  12 -11   6     4807.30     4991.72    203.40 o 
  13 -11   6      114.10       94.71     92.76 o 
  14 -11   6     2495.38     2620.85    263.98 o 
  15 -11   6        4.10        6.54     91.00 o 
  -6 -10   6        6.18        3.18     77.92 o 
  -5 -10   6     4565.73     4847.51    305.14 o 
  -4 -10   6      350.90      202.49     86.58 o 
  -3 -10   6       62.51        2.88     35.32 o 
  -2 -10   6      131.13      117.19     48.73 o 
  -1 -10   6     6252.48     6306.36    218.21 o 
   0 -10   6      174.30      116.13     45.63 o 
   1 -10   6    16195.10    16439.00    454.63 o 
   2 -10   6      166.70      119.59     39.27 o 
   3 -10   6        0.34       -7.22     17.62 o 
   4 -10   6     6041.13     5857.01    148.26 o 
   5 -10   6       11.01        7.57     18.50 o 
   6 -10   6      203.69      139.56     31.60 o 
   7 -10   6      161.58      124.43     29.58 o 
   8 -10   6     6528.30     6323.17    200.52 o 
   9 -10   6      159.10      133.44     66.97 o 
  10 -10   6      581.32      470.35     69.08 o 
  11 -10   6     4282.18     4666.17    191.65 o 
  12 -10   6     1101.89     1039.27    148.51 o 
  13 -10   6     3096.70     3431.92    520.88 o 
  14 -10   6        2.58       89.94    100.54 o 
  15 -10   6      204.08      141.88    118.03 o 
  -7  -9   6        0.17      -34.81     56.89 o 
  -6  -9   6      997.72      929.04    148.24 o 
  -5  -9   6      115.35      105.48     79.33 o 
  -4  -9   6       12.50      -15.90     45.41 o 
  -3  -9   6      979.51      992.55     95.48 o 
  -2  -9   6     4155.04     4315.53    174.89 o 
  -1  -9   6     1119.91     1040.14     88.31 o 
   0  -9   6     3232.01     3377.88    142.35 o 
   1  -9   6     1245.32     1226.44     85.25 o 
   2  -9   6     2317.93     2321.58    126.42 o 
   3  -9   6     2617.57     2341.07     85.90 o 
   4  -9   6     2561.96     2388.19     85.69 o 
   5  -9   6        9.45        9.32     16.28 o 
   6  -9   6       67.69       71.67     23.67 o 
   7  -9   6     5388.33     5685.29    138.74 o 
   8  -9   6      558.12      548.27     63.53 o 
   9  -9   6     5692.93     5884.99    199.85 o 
  10  -9   6     2650.00     2902.50    147.18 o 
  11  -9   6       19.34       40.96     40.97 o 
  12  -9   6     2292.25     2563.66    149.36 o 
  13  -9   6     1211.48     1270.50    117.64 o 
  14  -9   6       20.06       46.21     55.08 o 
  15  -9   6      447.41      287.94     86.50 o 
  -8  -8   6       40.66       34.10     79.16 o 
  -7  -8   6      902.41      561.35    122.09 o 
  -6  -8   6     2071.97     1853.84    185.17 o 
  -5  -8   6       23.73       32.33     54.95 o 
  -4  -8   6      254.49      201.25     71.21 o 
  -3  -8   6     2504.62     2408.07    125.79 o 
  -2  -8   6      195.67      228.29     48.59 o 
  -1  -8   6     5357.44     5208.91    182.79 o 
   0  -8   6     3926.18     3975.12    145.07 o 
   1  -8   6     1169.34     1119.87     74.41 o 
   2  -8   6     4202.44     3969.91    108.80 o 
   3  -8   6    23264.67    24065.80    364.91 o 
   4  -8   6      687.84      702.06     46.61 o 
   5  -8   6    15183.54    15454.76    260.75 o 
   6  -8   6     6339.35     6210.94    139.72 o 
   7  -8   6      640.66      743.32    115.91 o 
   8  -8   6    10160.45    10366.79    270.88 o 
   9  -8   6      950.87      799.43     93.20 o 
  10  -8   6     1285.27     1420.79    124.21 o 
  11  -8   6      561.23      451.18    100.27 o 
  12  -8   6     2008.27     1878.32    166.18 o 
  13  -8   6      314.72      244.49     72.02 o 
  14  -8   6     1088.10     1150.53    121.78 o 
  15  -8   6     1151.53     1437.11    138.77 o 
  -9  -7   6       46.29       -8.66     72.62 o 
  -8  -7   6        0.51       45.59     61.49 o 
  -7  -7   6     3354.05     3201.28    228.64 o 
  -6  -7   6      373.91      234.82     80.57 o 
  -5  -7   6     3792.40     4084.56    241.01 o 
  -4  -7   6     2670.47     2560.60    178.99 o 
  -3  -7   6     3667.53     3028.13    183.05 o 
  -2  -7   6     8536.84     8334.45    266.98 o 
  -1  -7   6      368.37      455.81     53.83 o 
   0  -7   6      348.04      299.63     45.32 o 
   1  -7   6     3630.19     3429.90    120.84 o 
   2  -7   6    29597.68    28325.39    407.11 o 
   3  -7   6     2656.27     2492.46     78.74 o 
   4  -7   6    15650.50    16269.43    262.22 o 
   5  -7   6    10123.94     9360.01    261.00 o 
   6  -7   6     4253.45     4393.58    147.51 o 
   7  -7   6    12410.14    12253.83    291.83 o 
   8  -7   6       23.89       20.92     28.67 o 
   9  -7   6     2326.17     2386.38    125.61 o 
  10  -7   6      796.22      757.03     85.04 o 
  11  -7   6     7863.43     7964.50    262.32 o 
  12  -7   6       36.82      -17.54     42.04 o 
  13  -7   6      873.75      780.07    102.99 o 
  14  -7   6      505.86      417.38    173.86 o 
 -10  -6   6        6.75      -60.96     60.96 o 
  -9  -6   6      462.79      520.18    127.04 o 
  -8  -6   6     4498.86     4452.61    274.22 o 
  -7  -6   6       11.84      -31.80     31.80 o 
  -6  -6   6     5073.02     5118.38    270.34 o 
  -5  -6   6      643.99      532.19     93.65 o 
  -4  -6   6     1362.43     1035.41    112.20 o 
  -3  -6   6     3462.73     3431.61    133.67 o 
  -2  -6   6     5521.11     5203.01    221.04 o 
  -1  -6   6       86.82       70.91     26.29 o 
   0  -6   6     1012.75     1037.73     81.37 o 
   1  -6   6    18334.39    18009.15    340.17 o 
   2  -6   6      241.48      246.89     61.75 o 
   3  -6   6    22963.48    22551.50    329.79 o 
   4  -6   6     3039.35     3056.93    108.42 o 
   5  -6   6      664.70      572.62     52.74 o 
   6  -6   6     4255.21     4668.20    154.25 o 
   7  -6   6     5371.65     5206.33    171.04 o 
   8  -6   6      159.70      188.66     43.94 o 
   9  -6   6     3464.78     3691.43    158.28 o 
  10  -6   6      886.64      853.23    138.17 o 
  11  -6   6      673.86      683.60     86.85 o 
  12  -6   6     5219.06     5231.91    218.50 o 
  13  -6   6       51.81       52.30     53.88 o 
  14  -6   6       86.61       54.52     63.79 o 
 -11  -5   6      139.15       85.34     88.70 o 
 -10  -5   6      809.67      679.73    138.88 o 
  -8  -5   6      266.45      124.74     68.73 o 
  -7  -5   6     4425.31     4296.76    244.72 o 
  -6  -5   6       36.13       38.87     42.41 o 
  -5  -5   6     2252.53     2335.67    160.26 o 
  -4  -5   6      681.01      722.27     54.60 o 
  -3  -5   6     3960.20     4029.57    123.86 o 
  -2  -5   6     2778.49     2707.08    141.00 o 
  -1  -5   6    24865.45    24771.50    604.28 o 
   0  -5   6      651.32      522.83     59.90 o 
   1  -5   6      107.98      122.45     33.22 o 
   2  -5   6    29269.24    28431.41    482.64 o 
   3  -5   6      534.36      456.48     41.33 o 
   4  -5   6      478.60      404.74     43.27 o 
   5  -5   6       15.83        1.40     15.74 o 
   6  -5   6    11837.22    12468.40    287.70 o 
   7  -5   6      804.48      768.26     68.70 o 
   8  -5   6     2597.37     2665.66    126.78 o 
   9  -5   6     8103.64     8388.28    253.35 o 
  10  -5   6      792.13      830.93     89.17 o 
  11  -5   6     5912.31     5658.45    219.58 o 
  12  -5   6       81.53       37.81     48.32 o 
  13  -5   6       27.02       29.87     53.02 o 
  14  -5   6      148.07       71.56     82.34 o 
 -12  -4   6       43.72        3.00     78.63 o 
 -11  -4   6     1613.13     1751.18    193.83 o 
 -10  -4   6     2670.08     2400.52    212.38 o 
  -9  -4   6       21.40       74.56     64.67 o 
  -8  -4   6     1840.07     1982.47    162.73 o 
  -7  -4   6     1737.98     1625.91    147.01 o 
  -6  -4   6       82.83      104.59     31.97 o 
  -5  -4   6     3160.31     3404.63    118.09 o 
  -4  -4   6    15057.82    13756.61    402.50 o 
  -3  -4   6     4331.25     4271.14    181.64 o 
  -2  -4   6    27974.50    28158.84    664.71 o 
  -1  -4   6     2452.81     2272.24    113.08 o 
   0  -4   6      295.69      283.77     41.88 o 
   1  -4   6    13538.41    12491.85    335.01 o 
   2  -4   6     6464.17     6073.99    148.59 o 
   3  -4   6     3801.22     3764.21    115.97 o 
   4  -4   6     2435.29     2454.63     95.74 o 
   5  -4   6     7922.52     7647.45    268.39 o 
   6  -4   6     5681.04     5642.86    174.76 o 
   7  -4   6    11437.00    11846.15    290.97 o 
   8  -4   6     3611.97     3469.09    148.24 o 
   9  -4   6       76.20       25.89     71.82 o 
  10  -4   6     8476.37     8854.98    309.03 o 
  11  -4   6     2407.57     2458.25    149.29 o 
  12  -4   6      370.93      294.04     70.89 o 
  13  -4   6       35.08       59.90     74.21 o 
 -12  -3   6     2107.80     2526.68    237.83 o 
 -11  -3   6      539.22      419.99    112.55 o 
 -10  -3   6      642.55      527.07    113.08 o 
  -9  -3   6     1947.18     2114.81    182.52 o 
  -8  -3   6     1515.66     1257.86    130.57 o 
  -7  -3   6      828.28      827.27    104.78 o 
  -6  -3   6      208.26      156.81     52.39 o 
  -5  -3   6     2778.77     2803.42    103.26 o 
  -4  -3   6     1248.83     1234.94     62.09 o 
  -3  -3   6    35907.30    37752.09    875.86 o 
  -2  -3   6     4253.34     4121.84    155.13 o 
  -1  -3   6      590.37      585.38     53.71 o 
   0  -3   6      164.30      106.90     27.21 o 
   1  -3   6    27450.15    27031.73    611.17 o 
   2  -3   6     6816.40     6520.46    156.74 o 
   3  -3   6     1811.01     1675.98     98.06 o 
   4  -3   6     3952.78     3494.66    119.81 o 
   5  -3   6    16053.61    17378.86    354.52 o 
   6  -3   6    28959.98    30348.57    560.09 o 
   7  -3   6     2931.24     3374.02    138.65 o 
   8  -3   6     1233.26     1096.57     88.98 o 
   9  -3   6      682.93      533.44    100.27 o 
  10  -3   6     3912.08     3796.49    187.91 o 
  11  -3   6        1.45      -37.01     37.01 o 
  12  -3   6      565.51      532.02    127.22 o 
  13  -3   6     3347.01     3298.64    270.69 o 
 -13  -2   6     1612.69     1757.72    208.67 o 
 -12  -2   6       12.04      -51.59     51.59 o 
 -11  -2   6      172.08       13.78     64.49 o 
 -10  -2   6      557.62      701.64    115.03 o 
  -8  -2   6      428.04      299.92     47.65 o 
  -7  -2   6     6350.77     6358.76    180.54 o 
  -6  -2   6    10591.12    10559.74    239.13 o 
  -5  -2   6     7095.71     7628.76    182.78 o 
  -4  -2   6    40858.89    42793.83    943.35 o 
  -3  -2   6     1216.81     1137.81     54.18 o 
  -2  -2   6      380.45      181.99     32.69 o 
  -1  -2   6      553.14      520.88     46.12 o 
   0  -2   6    54269.20    51548.27   1074.63 o 
   1  -2   6     6871.88     6355.56    200.19 o 
   2  -2   6    12104.32    12217.85    244.67 o 
   3  -2   6     8047.92     7579.28    183.71 o 
   4  -2   6      100.97       49.89     12.53 o 
   5  -2   6    18218.97    19242.58    285.78 o 
   6  -2   6     1840.36     1942.99     99.84 o 
   7  -2   6      257.71      179.98     42.89 o 
   8  -2   6       30.80       -5.36     28.98 o 
   9  -2   6     7424.48     7874.30    250.14 o 
  10  -2   6       61.53      139.76     73.15 o 
  11  -2   6     1266.94     1455.58    181.46 o 
  12  -2   6     2011.95     2146.08    226.34 o 
 -14  -1   6     1230.93     1205.91    179.87 o 
 -13  -1   6      701.13      742.10    146.83 o 
 -12  -1   6       38.04       19.44     67.50 o 
 -11  -1   6      388.46      385.36     95.59 o 
 -10  -1   6     9332.69     9469.88    263.00 o 
  -9  -1   6     1394.25     1392.79     92.39 o 
  -8  -1   6     8368.16     8523.47    221.76 o 
  -7  -1   6      675.02      556.94     52.85 o 
  -6  -1   6      788.04      676.23     52.70 o 
  -5  -1   6    20377.66    20647.38    482.90 o 
  -4  -1   6      195.11      135.64     23.55 o 
  -3  -1   6     1069.78     1304.56     54.42 o 
  -2  -1   6      803.46      717.54     47.53 o 
  -1  -1   6    28769.17    26878.54    581.31 o 
   0  -1   6    10269.62    11285.59    290.83 o 
   1  -1   6     4997.80     5116.08    178.63 o 
   2  -1   6     8837.49     8770.75    277.05 o 
   3  -1   6    18242.56    18772.10    303.63 o 
   4  -1   6    11397.75    11191.36    188.91 o 
   5  -1   6     3588.76     3609.49     90.60 o 
   6  -1   6        6.53       13.62     23.07 o 
   7  -1   6      951.15      908.58    135.17 o 
   8  -1   6    11018.60    11351.70    470.35 o 
   9  -1   6      150.15       75.27     62.37 o 
  10  -1   6     2996.16     3008.16    237.83 o 
  11  -1   6     1524.19     1664.07    200.19 o 
  12  -1   6       31.99       86.23     87.64 o 
 -14   0   6     1857.39     1815.32    205.67 o 
 -13   0   6       90.16       86.76     82.87 o 
 -12   0   6     1539.70     1558.77    166.80 o 
 -11   0   6     6964.44     7812.05    244.10 o 
 -10   0   6      524.46      385.72     58.45 o 
  -9   0   6     5099.39     5315.83    189.41 o 
  -8   0   6        4.17       -6.97     19.27 o 
  -7   0   6     1469.45     1360.09    114.94 o 
  -6   0   6      120.22      137.01     48.41 o 
  -5   0   6    18691.45    19003.82    504.63 o 
  -4   0   6        4.54        2.07     10.04 o 
  -3   0   6      257.72      370.63     27.23 o 
  -2   0   6    36172.86    35311.98    736.27 o 
  -1   0   6     4326.12     4499.96    140.65 o 
   0   0   6    19387.70    18215.57    437.66 o 
   1   0   6      982.03      901.12     73.68 o 
   2   0   6     1411.92     1611.24    108.13 o 
   3   0   6      397.60      390.30     30.47 o 
   4   0   6    34925.45    36020.22    494.12 o 
   5   0   6      468.26      487.34     49.98 o 
   6   0   6     1594.70     1487.75    115.56 o 
   7   0   6    13394.85    14175.11    337.31 o 
   8   0   6      546.91      629.55    119.80 o 
   9   0   6     4281.11     4400.48    288.89 o 
  10   0   6       31.13      -12.01     56.36 o 
  11   0   6      223.55      171.57     95.06 o 
 -15   1   6     2761.02     3250.22    261.86 o 
 -14   1   6       43.45      129.69     88.35 o 
 -13   1   6      534.11      460.28    103.89 o 
 -12   1   6     1550.53     1679.53    116.08 o 
 -11   1   6      998.79      977.41     85.72 o 
 -10   1   6     8383.48     8934.62    242.96 o 
  -9   1   6      682.71      724.38     62.25 o 
  -8   1   6      150.84      109.30     27.75 o 
  -7   1   6       20.89       66.93     27.74 o 
  -6   1   6    18226.13    18604.08    337.66 o 
  -5   1   6     1813.25     2090.06    103.63 o 
  -4   1   6     3414.68     3583.95     89.89 o 
  -3   1   6    31256.47    31032.98    484.82 o 
  -2   1   6     1265.93     1109.51     42.97 o 
  -1   1   6    11314.05    11613.35    294.19 o 
   0   1   6     8225.45     8801.14    260.09 o 
   1   1   6      741.60      967.03     82.87 o 
   2   1   6     1373.07     1481.64     92.41 o 
   3   1   6    15202.68    15427.46    346.40 o 
   4   1   6     1258.32     1256.86     69.59 o 
   5   1   6     7392.99     7116.33    196.74 o 
   6   1   6     5444.74     5909.24    296.66 o 
   7   1   6       59.30       29.86     54.42 o 
   8   1   6     2772.17     2830.05    227.22 o 
   9   1   6      949.95      904.48    152.84 o 
  10   1   6      996.31      993.53    165.91 o 
  11   1   6       13.80      149.30     87.29 o 
 -14   2   6     1226.30     1185.77    162.20 o 
 -13   2   6      601.18      474.09     76.52 o 
 -12   2   6     2882.60     2741.23    138.71 o 
 -11   2   6     3138.35     3117.41    136.42 o 
 -10   2   6      253.16      212.27     70.23 o 
  -9   2   6      620.02      561.85     55.05 o 
  -8   2   6      254.77      250.15     36.41 o 
  -7   2   6    33225.15    34123.64    566.93 o 
  -6   2   6      933.17      939.49     75.71 o 
  -5   2   6    17745.58    18579.27    315.01 o 
  -4   2   6     6082.66     6219.35    229.79 o 
  -3   2   6     1276.48     1294.51     44.88 o 
  -2   2   6    19168.09    19545.56    326.28 o 
  -1   2   6     6864.94     7365.53    219.98 o 
   0   2   6       45.43       39.76     27.74 o 
   1   2   6     1920.16     2073.35     85.08 o 
   2   2   6    25840.66    25201.51    452.63 o 
   3   2   6      114.63      139.13     32.00 o 
   4   2   6     8110.47     7603.81    202.09 o 
   5   2   6       66.07       75.35     33.66 o 
   6   2   6     1253.29     1482.43    157.78 o 
   7   2   6     1361.31     1308.39    166.97 o 
   8   2   6     1370.13     1281.89    174.92 o 
   9   2   6      897.65      622.30    144.71 o 
  10   2   6      507.65      274.40    112.91 o 
 -15   3   6     1784.61     1949.96    208.67 o 
 -14   3   6      194.59      260.62    102.13 o 
 -13   3   6     1041.02      936.64    141.71 o 
 -12   3   6     2301.38     2336.75    210.53 o 
 -11   3   6     9086.95     8431.41    234.82 o 
 -10   3   6      517.27      617.65     61.22 o 
  -9   3   6     2006.58     1729.63    121.03 o 
  -8   3   6    22234.47    22335.80    404.01 o 
  -7   3   6     2848.03     3156.19     94.94 o 
  -6   3   6    12358.30    12742.38    232.68 o 
  -5   3   6     1390.24     1311.93     98.24 o 
  -4   3   6     1801.87     2000.67    113.97 o 
  -3   3   6      294.84      347.64     25.42 o 
  -2   3   6    15339.18    14652.07    388.01 o 
  -1   3   6     4179.87     3827.02    104.42 o 
   0   3   6     1468.01     1353.91     88.88 o 
   1   3   6    21341.43    20936.55    640.24 o 
   2   3   6        2.14        4.26     18.60 o 
   3   3   6     4930.61     4889.17    159.01 o 
   4   3   6       99.07       75.38     29.31 o 
   5   3   6     2429.47     2401.77    117.21 o 
   6   3   6     1579.43     1641.63    173.51 o 
   7   3   6     1846.42     1732.45    192.77 o 
   8   3   6      273.89      387.66    123.15 o 
   9   3   6     1615.43     1456.28    206.55 o 
 -16   4   6      901.26     1347.97    192.95 o 
 -15   4   6       56.00       11.13     81.81 o 
 -14   4   6      846.55      830.27    143.12 o 
 -13   4   6       95.70       85.34     75.27 o 
 -12   4   6    13771.23    13873.04    522.47 o 
 -11   4   6      328.39      204.25     74.92 o 
 -10   4   6      895.63     1011.05    120.24 o 
  -9   4   6     4152.08     3602.83    117.80 o 
  -8   4   6     1511.71     1442.43     63.68 o 
  -7   4   6    14055.24    14620.03    263.85 o 
  -6   4   6     5232.16     5180.39    219.63 o 
  -5   4   6     9168.74     9120.24    304.44 o 
  -4   4   6      213.39      271.03     35.96 o 
  -3   4   6     1367.43     1157.67     50.09 o 
  -1   4   6     7183.98     7256.62    140.74 o 
   0   4   6     6760.20     7148.61    140.73 o 
   1   4   6     1240.06     1052.77     71.46 o 
   2   4   6     5669.01     5667.71    176.02 o 
   3   4   6       16.52       22.41     26.18 o 
   4   4   6      669.76      618.93     75.18 o 
   5   4   6       85.61       29.73     59.28 o 
   6   4   6     8707.10     9182.97    422.64 o 
   7   4   6        1.98       29.15     67.32 o 
   8   4   6     1769.14     1993.07    227.93 o 
   9   4   6     1907.18     1653.47    223.16 o 
 -16   5   6     3139.83     2892.78    261.33 o 
 -15   5   6      504.72      482.01    130.40 o 
 -14   5   6      459.61      512.40    121.03 o 
 -13   5   6     5763.29     6016.14    331.83 o 
 -12   5   6       53.81       22.97     56.89 o 
 -11   5   6      682.40      401.62     93.29 o 
 -10   5   6      264.51      244.36     72.80 o 
  -9   5   6     3689.35     3679.41    211.50 o 
  -8   5   6     5126.39     4981.79    236.24 o 
  -7   5   6    10284.44     9645.72    342.07 o 
  -6   5   6     6493.21     6497.09    257.08 o 
  -5   5   6      206.70      193.12     46.47 o 
  -4   5   6    16342.89    16312.16    285.67 o 
  -3   5   6    21211.45    23158.61    393.44 o 
  -2   5   6     1891.97     1868.19     75.50 o 
  -1   5   6     6342.74     7008.56    214.74 o 
   0   5   6      356.19      380.67     60.86 o 
   1   5   6     3377.76     3229.84    130.12 o 
   2   5   6     2190.43     2139.65    111.41 o 
   3   5   6     1820.73     1927.26    111.90 o 
   4   5   6       63.00      -12.99     37.23 o 
   5   5   6    11132.93    11514.20    319.62 o 
   6   5   6       66.10       -9.89     56.19 o 
   7   5   6     2089.73     1629.97    205.31 o 
   8   5   6      596.36      476.18    143.83 o 
 -16   6   6      157.33       57.42     78.27 o 
 -15   6   6       57.23       68.91     74.74 o 
 -14   6   6     1993.74     1847.83    194.71 o 
 -13   6   6      124.05       50.36     60.07 o 
 -12   6   6     4244.42     4246.58    268.57 o 
 -11   6   6       21.67        0.35     45.41 o 
 -10   6   6     5463.60     5222.45    272.81 o 
  -9   6   6      236.00      248.43     67.14 o 
  -8   6   6     8287.04     7868.39    314.86 o 
  -7   6   6     3732.74     3532.58    187.82 o 
  -6   6   6      422.29      299.49     58.66 o 
  -5   6   6    20074.58    20450.36    346.34 o 
  -4   6   6     2622.63     2800.56     79.08 o 
  -3   6   6    12356.37    11441.77    403.81 o 
  -2   6   6     2260.66     2555.23    112.89 o 
  -1   6   6       75.10       75.07     29.28 o 
   0   6   6      339.73      312.41     50.91 o 
   1   6   6    14603.95    15141.89    350.58 o 
   2   6   6     1022.87     1037.56    113.35 o 
   3   6   6     1287.72     1084.39     96.30 o 
   4   6   6     3634.37     3861.18    231.91 o 
   5   6   6      368.88      260.54     76.51 o 
   6   6   6     1706.31     1681.74    208.14 o 
   7   6   6      152.78      154.43    104.78 o 
 -17   7   6      124.98      104.95    108.66 o 
 -16   7   6      294.21      319.81    117.68 o 
 -15   7   6     1507.33     1722.56    198.25 o 
 -14   7   6      735.54      876.39    152.13 o 
 -13   7   6     1545.45     1423.95    170.15 o 
 -12   7   6     1887.60     1855.96    181.99 o 
 -11   7   6     3624.32     3445.11    226.34 o 
 -10   7   6      395.25      271.40     74.39 o 
  -9   7   6     8916.97     8725.16    357.62 o 
  -8   7   6      785.69      808.89    101.07 o 
  -7   7   6      394.69      306.91     67.32 o 
  -6   7   6    14189.45    14485.46    444.91 o 
  -5   7   6     2088.91     2107.20    101.08 o 
  -4   7   6     4324.07     4654.10    137.87 o 
  -3   7   6     2125.65     2158.18     95.15 o 
  -2   7   6     7122.81     6768.89    195.59 o 
  -1   7   6        9.34        9.62     27.98 o 
   0   7   6    12947.84    13049.36    322.30 o 
   1   7   6       33.16       45.77     38.75 o 
   2   7   6     2038.14     2168.39    130.42 o 
   3   7   6      243.91      175.45     60.08 o 
   4   7   6      423.93      439.97     78.80 o 
   5   7   6      625.53      548.09    140.82 o 
   6   7   6      668.33      557.28    155.13 o 
 -17   8   6      158.43      114.85     94.71 o 
 -16   8   6     1390.70     1311.04    190.30 o 
 -15   8   6     1712.03     1695.35    200.37 o 
 -14   8   6      325.99      221.04     93.82 o 
 -13   8   6     4327.93     3993.56    272.28 o 
 -12   8   6     3388.51     3379.03    240.30 o 
 -11   8   6       28.45        3.00     50.18 o 
 -10   8   6    11127.97    11398.14    437.31 o 
  -9   8   6     3200.63     2883.24    192.06 o 
  -8   8   6     1594.62     1654.88    138.17 o 
  -7   8   6      235.56      102.15     34.83 o 
  -6   8   6     1747.81     1838.73    134.55 o 
  -5   8   6      480.17      541.38     59.01 o 
  -4   8   6     7456.69     7869.81    165.57 o 
  -3   8   6     4642.61     4540.86    157.38 o 
  -2   8   6       23.93        1.05     28.73 o 
  -1   8   6     9871.86    10156.07    300.64 o 
   0   8   6     1713.54     1666.48    113.78 o 
   1   8   6     1683.35     1782.71    227.31 o 
   2   8   6      646.59      561.03    113.79 o 
   3   8   6      712.96      767.20    180.67 o 
   4   8   6      650.95      550.96     91.59 o 
   5   8   6     2499.91     2565.73    263.62 o 
 -17   9   6       34.31       48.24     84.10 o 
 -16   9   6     2406.21     2568.91    253.20 o 
 -15   9   6        5.88       -9.19     70.68 o 
 -14   9   6     4967.12     5038.16    323.17 o 
 -13   9   6       30.87      142.94     78.80 o 
 -12   9   6      118.66       51.59     60.07 o 
 -11   9   6     6893.28     7052.96    347.73 o 
 -10   9   6     3788.26     3812.28    237.12 o 
  -9   9   6     4913.27     4904.09    186.59 o 
  -8   9   6     1931.80     2063.64    115.67 o 
  -7   9   6     4293.99     4154.70    161.95 o 
  -6   9   6       62.55       57.55     31.50 o 
  -5   9   6     4644.96     4836.96    167.53 o 
  -4   9   6     1331.48     1399.21    148.77 o 
  -3   9   6      110.25       32.69     54.77 o 
  -2   9   6     4899.50     5161.06    274.75 o 
  -1   9   6      810.64      977.74    113.17 o 
   0   9   6     1958.36     1857.35    128.33 o 
   1   9   6      127.82      103.97     52.94 o 
   2   9   6     1673.65     1447.72    126.63 o 
   3   9   6      818.21      799.71    193.12 o 
   4   9   6     4527.77     4650.70    225.99 o 
 -17  10   6     1011.75      803.06    177.22 o 
 -16  10   6       24.94       16.26     80.22 o 
 -15  10   6     3651.07     3996.92    296.13 o 
 -14  10   6        0.73       -3.18     56.01 o 
 -13  10   6      344.17      402.32    113.44 o 
 -12  10   6     2466.48     2752.60    198.69 o 
 -11  10   6     1096.97      944.98    159.02 o 
 -10  10   6        9.89       -7.38     49.56 o 
  -9  10   6     6799.46     6915.87    232.38 o 
  -8  10   6       83.56       44.57     38.96 o 
  -7  10   6     1347.06     1256.63    177.31 o 
  -6  10   6     8565.23     8405.32    247.02 o 
  -5  10   6        2.04       75.45     58.31 o 
  -4  10   6     2368.31     1939.18    182.34 o 
  -3  10   6     3507.99     3729.59    253.73 o 
  -2  10   6     1056.70      824.97    138.17 o 
  -1  10   6       59.37       37.99     46.36 o 
   0  10   6      952.98     1028.62    117.94 o 
   1  10   6     1713.37     1810.34    141.64 o 
   2  10   6      297.25      282.10     81.77 o 
 -16  11   6     3016.61     2757.08    264.86 o 
 -15  11   6       28.06      -40.46     66.79 o 
 -14  11   6      753.02      731.68    147.36 o 
 -13  11   6      134.25       82.87     68.56 o 
 -12  11   6     3320.59     3555.17    227.93 o 
 -11  11   6      268.13      176.18     56.71 o 
 -10  11   6     2883.08     2888.84    153.25 o 
  -9  11   6     6616.44     6977.25    240.52 o 
  -8  11   6       90.64       84.75     68.56 o 
  -7  11   6     2764.73     3309.95    235.53 o 
  -6  11   6      395.42      455.33    110.61 o 
  -5  11   6     1479.82     1401.69    167.86 o 
  -4  11   6      594.97      750.41    138.35 o 
  -3  11   6     2356.24     2635.69    228.99 o 
  -2  11   6        1.20       40.29     72.62 o 
  -1  11   6     4793.83     5223.33    327.76 o 
   0  11   6      735.13      881.33    159.02 o 
   1  11   6        1.11      -24.47     55.71 o 
 -16  12   6      763.39      964.20    181.46 o 
 -15  12   6      402.85      479.01    133.22 o 
 -14  12   6      352.16      269.28     99.83 o 
 -13  12   6     1420.85     1515.48    186.23 o 
 -12  12   6       71.26       29.40     50.90 o 
 -11  12   6     4250.00     4087.13    205.23 o 
 -10  12   6      622.69      514.53    153.81 o 
  -9  12   6      185.70      158.74     58.23 o 
  -8  12   6    10251.28    10097.87    448.26 o 
  -7  12   6     4659.29     4566.04    295.60 o 
  -6  12   6       95.64       52.48     62.20 o 
  -5  12   6      306.85      295.60    102.13 o 
  -4  12   6     3111.65     2969.11    252.14 o 
  -3  12   6      106.42      140.47     87.99 o 
  -2  12   6     5292.90     5580.95    350.20 o 
  -1  12   6       64.34      189.94    102.83 o 
   0  12   6      213.91      125.80    102.30 o 
 -15  13   6      640.33      732.74    162.20 o 
 -14  13   6      874.56      623.54    145.42 o 
 -13  13   6      190.06      165.38     94.88 o 
 -12  13   6     4946.84     5253.09    224.92 o 
 -11  13   6       91.49       41.20     48.22 o 
 -10  13   6        9.51       31.53     48.28 o 
  -9  13   6      744.05      552.16    130.93 o 
  -8  13   6     3545.48     3667.22    268.57 o 
  -7  13   6      103.05       39.76     65.20 o 
  -6  13   6     2199.00     2249.10    226.52 o 
  -5  13   6     1558.57     1410.17    191.00 o 
  -4  13   6      119.23      133.75    102.66 o 
  -3  13   6     3530.22     3755.38    293.31 o 
  -2  13   6       83.10        9.19     89.76 o 
 -15  14   6     1069.57     1105.73    186.23 o 
 -14  14   6       40.43      -42.05     83.93 o 
 -13  14   6     4301.03     4696.97    321.40 o 
 -12  14   6      630.41      550.86     96.94 o 
 -11  14   6      146.64       35.51     75.62 o 
 -10  14   6        9.19       33.04     73.68 o 
  -9  14   6     3395.50     3368.43    265.57 o 
  -8  14   6       30.03       47.88     81.28 o 
  -7  14   6     1106.08     1257.33    193.12 o 
  -6  14   6     1568.07     1348.15    198.78 o 
  -5  14   6       71.79       62.20     84.81 o 
  -4  14   6     1520.34     1588.45    213.62 o 
 -13  15   6     2011.63     1974.70    226.52 o 
 -12  15   6      247.06      153.01    105.84 o 
 -11  15   6      305.88      197.19    115.73 o 
 -10  15   6     1008.32      941.94    178.81 o 
  -9  15   6       81.15       75.80     96.30 o 
  -8  15   6     2258.02     2513.42    262.03 o 
  -7  15   6      340.31      207.08    110.08 o 
   6 -17   7       64.51       15.20     84.99 o 
   7 -17   7     3553.27     4150.82    311.15 o 
   3 -16   7      968.29     1127.00    150.72 o 
   4 -16   7     1000.12     1132.63    173.16 o 
   5 -16   7       49.36       73.20     54.74 o 
   6 -16   7     2800.97     2995.79    256.02 o 
   7 -16   7      210.48      156.55    107.96 o 
  10 -16   7     1726.42     1890.06    219.10 o 
  11 -16   7       13.34      -78.63     78.63 o 
  12 -16   7     2054.13     1682.10    220.69 o 
   1 -15   7       61.23       -9.24     55.56 o 
   2 -15   7     3695.43     3898.28    202.67 o 
   3 -15   7      472.43      403.75     84.16 o 
   4 -15   7      456.37      487.08    121.12 o 
   5 -15   7     1160.98     1268.05    115.32 o 
   6 -15   7      332.48      288.31     69.02 o 
   7 -15   7       21.87       60.03     49.28 o 
   8 -15   7      176.19       40.64     81.63 o 
   9 -15   7     2614.83     2746.66    241.54 o 
  10 -15   7        3.00       -7.24     72.62 o 
  11 -15   7     2826.77     2833.06    257.08 o 
  12 -15   7      415.28      305.14    118.38 o 
  13 -15   7      168.37      107.43    100.89 o 
  -1 -14   7     1331.12     1397.35    138.08 o 
   0 -14   7        6.45       33.90     57.78 o 
   1 -14   7     4705.42     4981.27    312.39 o 
   2 -14   7       32.58       42.71     47.66 o 
   3 -14   7       72.99       82.52     49.14 o 
   4 -14   7     1481.52     1570.75    120.62 o 
   5 -14   7      285.63      243.01     62.08 o 
   6 -14   7       34.17      -11.17     37.28 o 
   7 -14   7     1032.61     1118.03    102.38 o 
   8 -14   7     4735.23     4993.12    200.98 o 
   9 -14   7      898.79      776.24    110.34 o 
  10 -14   7     3331.93     3198.98    256.02 o 
  11 -14   7       97.02      131.81     91.53 o 
  12 -14   7       30.49       40.82     87.64 o 
  13 -14   7      527.72      651.64    152.66 o 
  14 -14   7     2004.87     2056.33    250.72 o 
  -3 -13   7     1836.35     1686.34    204.61 o 
  -2 -13   7     2389.45     2653.32    173.31 o 
  -1 -13   7      334.91      315.96     76.36 o 
   0 -13   7     2354.79     2580.04    211.32 o 
   1 -13   7      129.37      170.01     58.31 o 
   2 -13   7       90.76       55.08     43.96 o 
   3 -13   7      233.02      187.37     54.39 o 
   4 -13   7     2251.57     2318.83    217.95 o 
   5 -13   7       80.42       50.80     41.34 o 
   6 -13   7     3484.32     3711.76    134.25 o 
   7 -13   7     4252.89     4186.46    142.87 o 
   8 -13   7      170.52      138.23     50.34 o 
   9 -13   7     1721.61     2064.16    127.13 o 
  10 -13   7      249.72      208.50     67.05 o 
  11 -13   7        0.27      -31.27     66.79 o 
  12 -13   7      456.35      279.88    112.38 o 
  13 -13   7     2090.92     1511.94    211.32 o 
  14 -13   7      140.45      103.72    106.01 o 
  -4 -12   7     2347.06     2503.00    241.71 o 
  -3 -12   7      378.48      415.22    121.92 o 
  -2 -12   7      534.01      505.52     87.96 o 
  -1 -12   7     2683.84     2725.72    158.55 o 
   0 -12   7      724.87      645.14     87.74 o 
   1 -12   7      245.29      274.68     59.29 o 
   2 -12   7        2.49       -1.88     34.78 o 
   3 -12   7     9375.41     9957.17    319.46 o 
   4 -12   7       23.11       37.85     25.68 o 
   5 -12   7     7866.71     7974.87    195.56 o 
   6 -12   7     1111.29     1224.82    136.35 o 
   7 -12   7       14.64       18.03     27.03 o 
   8 -12   7       86.78       75.02     40.92 o 
   9 -12   7     3476.84     3758.89    164.40 o 
  10 -12   7      144.36       34.82     80.31 o 
  11 -12   7      128.03       88.05     51.12 o 
  12 -12   7     3746.90     3727.78    180.16 o 
  13 -12   7      130.76       60.43     94.35 o 
  14 -12   7     2295.43     3170.18    295.07 o 
  -5 -11   7     2500.01     2471.90    237.30 o 
  -4 -11   7      211.99      297.90     99.83 o 
  -3 -11   7       73.12       34.10     62.20 o 
  -2 -11   7     1061.63      846.67     96.19 o 
  -1 -11   7     2786.26     2879.60    153.21 o 
   0 -11   7      285.46      197.34     70.59 o 
   1 -11   7     2262.83     2622.97    202.84 o 
   2 -11   7     7215.69     7516.02    233.15 o 
   3 -11   7      330.39      203.22     47.09 o 
   4 -11   7     4835.39     4779.55    139.37 o 
   5 -11   7      211.06      230.67     39.54 o 
   6 -11   7      320.62      286.36     42.62 o 
   7 -11   7      290.14      313.41     53.86 o 
   8 -11   7     3910.95     4373.79    172.42 o 
   9 -11   7      143.45      113.40     59.99 o 
  10 -11   7     3488.10     3866.32    202.22 o 
  11 -11   7     2642.50     2228.29    136.40 o 
  12 -11   7       31.14       -6.19     42.62 o 
  13 -11   7     2888.04     3325.75    178.26 o 
  14 -11   7       12.53       12.37     77.57 o 
  -6 -10   7      795.66      943.17    159.55 o 
  -5 -10   7      187.40      179.87     95.94 o 
  -4 -10   7        0.33       28.80     67.50 o 
  -3 -10   7      112.58      264.15     91.88 o 
  -2 -10   7     7366.82     7249.41    243.75 o 
  -1 -10   7      144.78      134.54     44.85 o 
   0 -10   7     7905.44     8259.39    251.23 o 
   1 -10   7     2112.53     2051.80    113.95 o 
   2 -10   7     1383.84     1495.90     96.96 o 
   3 -10   7     3702.78     3597.14    114.04 o 
   4 -10   7       53.48       32.66     21.35 o 
   5 -10   7      494.98      408.29     50.28 o 
   6 -10   7        5.85       13.79     20.40 o 
   7 -10   7     6563.87     6922.43    212.57 o 
   8 -10   7      113.35      120.43     40.78 o 
   9 -10   7     9879.62     9876.10    277.63 o 
  10 -10   7      901.33     1049.57     97.53 o 
  11 -10   7        0.00       -8.98     38.71 o 
  12 -10   7      536.30      663.57    109.19 o 
  13 -10   7       72.95      142.48     62.78 o 
  14 -10   7      112.03      154.34     65.89 o 
  -7  -9   7      948.06      993.71    157.61 o 
  -6  -9   7      548.14      429.89    113.97 o 
  -5  -9   7      185.12      110.79     69.97 o 
  -4  -9   7        8.01       13.25     52.12 o 
  -3  -9   7     7124.54     7528.26    339.78 o 
  -2  -9   7      277.38      150.89     44.29 o 
  -1  -9   7     9069.24     8961.39    455.95 o 
   0  -9   7     2704.06     2788.71    175.28 o 
   1  -9   7     1914.48     1768.46     98.61 o 
   2  -9   7     1869.04     1689.80    171.83 o 
   3  -9   7       26.10       10.03     17.83 o 
   4  -9   7      654.97      673.76     49.86 o 
   5  -9   7     1707.60     1743.05     74.31 o 
   6  -9   7     8032.32     7667.46    214.87 o 
   7  -9   7     2086.50     1991.17    106.29 o 
   8  -9   7     8754.22     8624.27    246.51 o 
   9  -9   7     4934.67     5020.93    212.56 o 
  10  -9   7     1616.35     1607.00    172.10 o 
  11  -9   7       11.99      -10.10     38.27 o 
  12  -9   7     3352.06     3609.38    178.89 o 
  13  -9   7        1.64      -13.31     47.46 o 
  14  -9   7      368.41      345.76     83.78 o 
  -8  -8   7      392.87      200.37     95.77 o 
  -7  -8   7     4570.89     4766.23    295.25 o 
  -6  -8   7       28.32       40.99     58.84 o 
  -5  -8   7     1624.64     1532.79    158.84 o 
  -4  -8   7     4691.41     4348.00    247.01 o 
  -3  -8   7      138.40       67.67     52.65 o 
  -2  -8   7     8945.98     8656.61    339.42 o 
  -1  -8   7     2491.31     2615.92    120.33 o 
   0  -8   7      185.95      193.60     41.44 o 
   1  -8   7     6161.75     6252.04    185.24 o 
   2  -8   7    16337.91    16194.61    337.76 o 
   3  -8   7     2999.55     3143.22     96.90 o 
   4  -8   7    18718.02    17109.04    809.84 o 
   5  -8   7     3404.18     3154.22    194.63 o 
   6  -8   7     2259.25     2081.50    102.37 o 
   7  -8   7     4598.11     4469.83    160.52 o 
   8  -8   7     1154.18     1225.05    102.04 o 
   9  -8   7      793.79      679.02     77.97 o 
  10  -8   7       44.97      -16.79     36.70 o 
  11  -8   7    12631.58    12696.23    349.46 o 
  12  -8   7      279.01      171.53     61.14 o 
  13  -8   7     1158.65      903.82    111.31 o 
  14  -8   7     1692.04     1872.36    152.87 o 
  -9  -7   7       42.15       37.99     74.56 o 
  -8  -7   7     3283.26     3091.38    234.82 o 
  -7  -7   7       75.26      108.49     70.68 o 
  -6  -7   7     9431.42     9261.07    392.96 o 
  -5  -7   7      200.37      248.43     77.39 o 
  -4  -7   7      428.51      290.83     74.74 o 
  -3  -7   7     1700.93     1811.08    139.06 o 
  -2  -7   7      163.66      159.38     55.66 o 
  -1  -7   7       40.06       10.25     28.62 o 
   0  -7   7       13.35       -4.34     17.57 o 
   1  -7   7    29093.02    28577.84    508.50 o 
   2  -7   7     3477.53     3618.31    104.06 o 
   3  -7   7    10526.44    10351.73    191.30 o 
   4  -7   7      327.14      289.01     41.56 o 
   5  -7   7      165.27      186.21     36.35 o 
   6  -7   7     5812.20     5700.34    209.56 o 
   7  -7   7     1720.30     1752.39    100.87 o 
   8  -7   7      605.62      532.96     67.58 o 
   9  -7   7       37.47       11.21     32.88 o 
  10  -7   7     5855.61     6002.99    349.14 o 
  11  -7   7     1317.26     1285.76    111.44 o 
  12  -7   7     2517.22     2359.98    152.57 o 
  13  -7   7     1695.80     1885.41    145.98 o 
  14  -7   7       99.60       53.45     61.91 o 
 -10  -6   7      281.03       87.46     79.69 o 
  -9  -6   7     1920.64     2428.61    215.92 o 
  -8  -6   7      207.25      251.78     91.53 o 
  -7  -6   7     5905.92     5279.87    282.53 o 
  -6  -6   7      683.15      728.14    111.14 o 
  -5  -6   7      120.93       45.23     42.58 o 
  -4  -6   7       12.42       21.91     31.63 o 
  -3  -6   7     2903.72     2975.32    108.33 o 
  -2  -6   7     1051.78     1151.14    102.30 o 
  -1  -6   7     2072.22     2014.98    127.04 o 
   0  -6   7    10751.33    10609.57    328.29 o 
   1  -6   7      571.56      547.03     64.85 o 
   2  -6   7     8821.53     8406.75    273.61 o 
   3  -6   7     3147.72     3335.86    114.74 o 
   4  -6   7       23.36        8.57     39.76 o 
   5  -6   7     5423.28     5063.53    158.98 o 
   6  -6   7    16442.68    16378.39    351.93 o 
   7  -6   7       61.64       51.09     32.51 o 
   8  -6   7     4877.55     5062.90    190.12 o 
   9  -6   7     2816.28     2606.20    137.38 o 
  10  -6   7      208.50      204.79     57.54 o 
  11  -6   7     5472.32     5684.69    462.31 o 
  12  -6   7      699.17      596.41     93.08 o 
  13  -6   7        6.52       45.41     65.38 o 
  14  -6   7      192.16      292.56     96.47 o 
 -11  -5   7      695.10      698.10    151.25 o 
 -10  -5   7     2319.76     2138.84    207.96 o 
  -9  -5   7      406.25      419.29    105.48 o 
  -8  -5   7     2537.99     2453.17    191.18 o 
  -7  -5   7       26.53       17.49     50.18 o 
  -6  -5   7       38.80       74.39     48.77 o 
  -5  -5   7       37.66       28.40     25.04 o 
  -4  -5   7    26208.33    23873.93   2459.71 o 
  -3  -5   7      215.86      261.50     55.13 o 
  -2  -5   7     5748.29     5685.91    219.45 o 
  -1  -5   7    13264.44    13222.47    377.06 o 
   0  -5   7     5174.79     4852.63    186.23 o 
   1  -5   7    19704.52    19275.54    485.90 o 
   2  -5   7     3569.45     3508.75    128.90 o 
   3  -5   7     2023.27     2330.68     93.25 o 
   4  -5   7      377.11      307.61     41.50 o 
   5  -5   7    15022.99    14092.82    306.84 o 
   6  -5   7      603.29      640.68     62.99 o 
   7  -5   7     6153.44     6079.54    194.94 o 
   8  -5   7     4281.31     4379.04    171.01 o 
   9  -5   7      994.66      923.46     89.45 o 
  10  -5   7     6538.46     6590.79    233.82 o 
  11  -5   7       61.30       18.74     43.96 o 
  12  -5   7      787.20      791.91    101.44 o 
  13  -5   7      219.37       88.34     62.57 o 
 -12  -4   7     2196.71     2588.87    248.78 o 
 -11  -4   7     1181.93     1206.27    167.50 o 
 -10  -4   7       55.35       29.86     62.20 o 
  -9  -4   7      478.94      622.83    112.73 o 
  -8  -4   7     1040.93     1059.44    128.81 o 
  -7  -4   7      150.33      229.34     73.50 o 
  -5  -4   7    30808.26    31332.21    780.62 o 
  -4  -4   7      640.74      567.05     49.01 o 
  -3  -4   7    28171.95    28582.71    490.28 o 
  -2  -4   7     8883.63     8043.31    257.44 o 
  -1  -4   7       28.53       32.86     20.50 o 
   0  -4   7    15334.59    14117.23    371.23 o 
   1  -4   7    31182.63    29360.69    671.25 o 
   2  -4   7       22.89       16.72     25.53 o 
   3  -4   7     1324.68     1350.05     70.37 o 
   4  -4   7    17842.47    16606.52    439.08 o 
   5  -4   7      271.55      201.41     38.34 o 
   6  -4   7     4869.95     4330.08    154.22 o 
   7  -4   7     1799.41     1775.32    116.35 o 
   8  -4   7     1411.10     1365.02    139.59 o 
   9  -4   7     1809.21     1736.39    116.83 o 
  10  -4   7     4799.23     5082.47    205.56 o 
  11  -4   7      200.37      104.11     55.06 o 
  12  -4   7      948.87      966.78    110.16 o 
  13  -4   7     2469.15     2411.47    244.36 o 
 -12  -3   7        0.56      -36.75     55.30 o 
 -11  -3   7      139.63      -53.89     53.89 o 
 -10  -3   7        5.27       -3.18     54.77 o 
  -9  -3   7     4132.12     4021.30    237.65 o 
  -8  -3   7       10.19      -12.37     39.93 o 
  -7  -3   7      205.83      238.91     42.58 o 
  -6  -3   7     8241.71     8307.67    210.20 o 
  -5  -3   7     2352.38     2453.69     96.39 o 
  -4  -3   7    38438.86    40155.58    656.77 o 
  -3  -3   7       29.31       46.18     19.46 o 
  -2  -3   7      486.69      641.39     59.90 o 
  -1  -3   7       14.76       30.92     19.79 o 
   0  -3   7    17232.56    16045.63    400.20 o 
   1  -3   7     2272.17     2311.11    110.61 o 
   2  -3   7     2657.23     2283.31    201.07 o 
   3  -3   7     5931.70     5566.13    155.65 o 
   4  -3   7     2618.17     3201.38    118.50 o 
   5  -3   7     5096.86     5317.34    167.60 o 
   6  -3   7       42.11       21.10     25.40 o 
   7  -3   7     2312.49     2430.28    121.35 o 
   8  -3   7       97.06       70.05     35.77 o 
   9  -3   7     6363.36     6116.71    218.32 o 
  10  -3   7     1110.68     1182.50    213.35 o 
  11  -3   7      880.41      743.51    137.82 o 
  12  -3   7     2032.21     2144.85    219.80 o 
  13  -3   7        7.41        0.71     77.21 o 
 -13  -2   7      316.15      350.91    114.32 o 
 -12  -2   7       58.28       62.20     68.56 o 
 -11  -2   7        3.48      -49.47     49.47 o 
 -10  -2   7     8114.92     8695.12    365.75 o 
  -9  -2   7       20.61       -0.80     28.61 o 
  -8  -2   7     2986.20     2968.65    123.22 o 
  -7  -2   7      369.55      443.17     50.85 o 
  -6  -2   7      216.66      161.34     39.31 o 
  -5  -2   7     4401.36     4559.82    132.34 o 
  -4  -2   7     1235.43     1150.78     59.26 o 
  -3  -2   7      285.83      208.21     28.30 o 
  -2  -2   7      123.97       73.68     22.26 o 
  -1  -2   7    53116.84    50382.46   1058.02 o 
   0  -2   7     2701.30     2453.88    107.07 o 
   1  -2   7    23494.87    23543.33    558.87 o 
   2  -2   7    13512.66    13207.98    370.70 o 
   3  -2   7       27.68       18.83     18.72 o 
   4  -2   7    31224.70    32606.33    448.43 o 
   5  -2   7      737.23      832.56     57.81 o 
   6  -2   7     1974.87     2043.51    104.90 o 
   7  -2   7      107.76       71.17     41.26 o 
   8  -2   7     8398.26     7930.05    247.30 o 
   9  -2   7      474.86      448.22     87.02 o 
  10  -2   7      710.47      791.04    140.12 o 
  11  -2   7     2752.04     2728.46    243.66 o 
  12  -2   7       52.34      -58.66     58.66 o 
 -14  -1   7     1166.91     1042.12    173.33 o 
 -13  -1   7      697.40      990.00    157.25 o 
 -12  -1   7       38.11      159.38     79.16 o 
 -11  -1   7     9104.57     9715.69    396.14 o 
 -10  -1   7       36.09       34.69     34.13 o 
  -9  -1   7    11756.25    11985.10    380.59 o 
  -8  -1   7      810.92      949.52     70.37 o 
  -7  -1   7     7715.12     7857.61    201.26 o 
  -6  -1   7     2052.67     1849.11     82.81 o 
  -5  -1   7      624.66      575.62     75.01 o 
  -4  -1   7      221.38      183.20     26.59 o 
  -3  -1   7       14.39       28.64     12.38 o 
  -2  -1   7    60050.58    57091.40   1177.11 o 
  -1  -1   7      296.16      227.05     31.80 o 
   0  -1   7     3991.33     4139.51    150.19 o 
   1  -1   7    27197.06    26442.82    624.42 o 
   2  -1   7     2879.94     3153.05    153.72 o 
   3  -1   7     8704.77     8355.63    206.01 o 
   4  -1   7     5393.08     5262.20    116.04 o 
   5  -1   7      601.12      456.67     34.29 o 
   6  -1   7       16.53       43.98     30.92 o 
   7  -1   7    11611.79    11406.23    407.89 o 
   8  -1   7     1653.86     1657.15    111.43 o 
   9  -1   7     4931.28     5220.33    309.21 o 
  10  -1   7     1161.47     1504.87    187.29 o 
  11  -1   7      739.04      450.21    126.51 o 
  12  -1   7      381.20      260.62    104.07 o 
 -14   0   7      198.68      150.72     91.53 o 
 -13   0   7      378.24      548.45    121.74 o 
 -12   0   7     4231.93     4524.34    264.86 o 
 -11   0   7      758.07      666.99     77.02 o 
 -10   0   7     5587.38     5789.01    191.55 o 
  -9   0   7      596.31      655.38    101.60 o 
  -8   0   7     4855.15     4733.07    150.10 o 
  -7   0   7      564.41      648.39     53.49 o 
  -6   0   7     5307.40     5874.30    218.04 o 
  -5   0   7     1827.80     1966.23     76.77 o 
  -4   0   7    12309.43    12838.88    241.94 o 
  -3   0   7    21953.10    22011.41    368.00 o 
  -2   0   7      252.80      220.33     27.74 o 
  -1   0   7     3237.68     3490.17    125.98 o 
   0   0   7      228.13      209.56     39.76 o 
   1   0   7     7929.56     7560.77    253.37 o 
   2   0   7     5116.54     4790.08    202.66 o 
   3   0   7    26014.27    26342.18    462.47 o 
   4   0   7      813.77      775.19     44.13 o 
   5   0   7     7722.46     7685.97    160.27 o 
   6   0   7    17604.09    17396.73    777.53 o 
   7   0   7       99.99       68.73     60.96 o 
   8   0   7     4749.32     4122.55    273.16 o 
   9   0   7      259.80       63.08     74.39 o 
  10   0   7      496.52      425.12    125.63 o 
  11   0   7        2.49      -54.77     54.77 o 
 -14   1   7     2091.18     1727.50    189.41 o 
 -13   1   7      974.81     1081.47    118.12 o 
 -12   1   7     2062.94     1947.94    240.83 o 
 -11   1   7     1423.43     1492.87    101.73 o 
 -10   1   7       24.22       15.95     25.34 o 
  -9   1   7        9.79        1.46     19.76 o 
  -8   1   7       47.05      -18.84     20.05 o 
  -7   1   7    48737.94    49309.50    791.14 o 
  -6   1   7     3587.40     3745.06    110.42 o 
  -5   1   7     8954.85     9291.20    261.50 o 
  -4   1   7    46782.18    47490.45    899.44 o 
  -3   1   7     5745.07     5945.80    126.41 o 
  -2   1   7     9329.41     9405.60    239.42 o 
  -1   1   7    21868.88    22053.47    513.64 o 
   0   1   7     4444.68     4722.94    178.99 o 
   1   1   7      322.66      339.95     56.01 o 
   2   1   7    22631.19    23608.15    649.60 o 
   3   1   7       61.33       74.83     24.03 o 
   4   1   7     4680.15     4343.15    139.32 o 
   5   1   7     6558.23     6927.64    191.68 o 
   6   1   7     1323.66     1130.47    139.94 o 
   7   1   7      765.26      882.39    139.23 o 
   8   1   7     3179.13     3336.63    251.61 o 
   9   1   7      198.30      230.05    101.60 o 
  10   1   7       87.28      127.92     88.17 o 
 -14   2   7      162.45      176.16     94.53 o 
 -13   2   7      691.82      710.65    168.12 o 
 -12   2   7      295.34      320.85     82.07 o 
 -11   2   7     4695.65     4940.62    196.83 o 
 -10   2   7      384.91      297.32     61.49 o 
  -9   2   7        7.53        0.59     18.40 o 
  -8   2   7    22293.26    22467.04    413.57 o 
  -7   2   7      445.69      402.17     36.71 o 
  -6   2   7     8231.76     8104.37    174.31 o 
  -5   2   7     1531.44     1519.92    149.39 o 
  -4   2   7    15012.56    15069.72    259.31 o 
  -3   2   7     2919.18     2698.83     73.05 o 
  -2   2   7     9413.13     8518.61    267.69 o 
  -1   2   7      333.82      547.03     57.07 o 
   0   2   7     1301.97     1208.92     91.17 o 
   1   2   7    27098.85    27528.16    487.61 o 
   2   2   7     1397.60     1608.04     98.33 o 
   3   2   7     7329.41     7216.75    194.29 o 
   4   2   7     1628.90     1778.31     93.48 o 
   5   2   7     2463.29     2593.19    117.18 o 
   6   2   7      268.33      344.19     96.12 o 
   7   2   7     4115.92     4201.00    278.29 o 
   8   2   7      628.53      560.64    134.46 o 
   9   2   7      192.16       40.64     86.76 o 
  10   2   7     2904.06     2966.11    281.64 o 
 -15   3   7       62.05      -16.26     81.10 o 
 -14   3   7     1300.11     1550.64    183.94 o 
 -13   3   7      110.72       35.34     70.15 o 
 -12   3   7    11668.42    11702.22    462.05 o 
 -11   3   7     1112.56     1307.92    106.46 o 
 -10   3   7      877.18      802.16     64.11 o 
  -9   3   7     1500.38     1394.96     74.15 o 
  -8   3   7     5803.70     5791.79    149.93 o 
  -7   3   7     2268.97     2238.33     75.06 o 
  -6   3   7      354.39      275.84     32.69 o 
  -5   3   7    13588.36    13740.70    410.45 o 
  -4   3   7     1359.60     1438.59     43.23 o 
  -3   3   7     4156.04     3618.18     94.46 o 
  -1   3   7     9877.92    10379.74    568.50 o 
   0   3   7    22442.96    22608.34    418.79 o 
   1   3   7     1422.96     1289.50     75.70 o 
   2   3   7     4988.49     4979.16    158.72 o 
   3   3   7      207.73      190.06     39.28 o 
   4   3   7       44.24       46.39     27.30 o 
   5   3   7      693.86      611.78     67.71 o 
   6   3   7     5013.76     5046.82    301.43 o 
   7   3   7     1507.82     1457.17    183.58 o 
   8   3   7     1327.41      957.84    166.97 o 
   9   3   7     2399.43     2575.44    262.74 o 
 -16   4   7      871.93      952.19    172.80 o 
 -15   4   7     1449.31     1742.88    201.43 o 
 -14   4   7        3.71       -0.71     67.50 o 
 -13   4   7     7017.89     7770.33    383.24 o 
 -12   4   7      201.76      184.82     74.92 o 
 -11   4   7     3301.63     3531.69    225.46 o 
 -10   4   7      775.90      717.89    105.31 o 
  -9   4   7     8305.31     7940.30    326.88 o 
  -8   4   7     8982.11     8941.89    189.43 o 
  -7   4   7     1187.89     1185.59    110.25 o 
  -6   4   7     3736.93     3373.55    174.92 o 
  -5   4   7     1330.66     1373.24    102.48 o 
  -4   4   7    15428.15    15955.27    276.47 o 
  -3   4   7     9953.89    10696.18    392.52 o 
  -2   4   7    30028.29    33735.73    797.23 o 
  -1   4   7    11140.09    10634.36    195.79 o 
   0   4   7     1476.28     1559.80     60.58 o 
   1   4   7      699.29      584.48     80.75 o 
   2   4   7     2321.76     2298.01    110.97 o 
   3   4   7      521.20      481.01     61.40 o 
   4   4   7      130.77      149.91     52.92 o 
   5   4   7     9840.90     9690.42    428.47 o 
   6   4   7      346.18      278.29    104.25 o 
   7   4   7     2299.06     2436.56    241.18 o 
   8   4   7     1122.44     1030.99    183.58 o 
 -16   5   7      767.87      523.36    141.35 o 
 -15   5   7      102.91      121.21     81.98 o 
 -14   5   7     3718.46     3726.05    270.69 o 
 -13   5   7      777.11      822.85    136.94 o 
 -12   5   7     1305.46     1374.12    157.08 o 
 -11   5   7      486.85      502.51    102.66 o 
 -10   5   7     4149.39     3866.70    226.87 o 
  -9   5   7     7060.06     6180.99    281.82 o 
  -8   5   7     3176.64     3136.61    183.94 o 
  -7   5   7     1357.68     1292.85    112.38 o 
  -6   5   7     2053.58     2132.30    138.00 o 
  -5   5   7    19615.07    19424.31    538.91 o 
  -4   5   7      722.70      781.82     44.86 o 
  -3   5   7     4374.22     4723.58    125.42 o 
  -2   5   7      471.30      537.43     38.54 o 
  -1   5   7     3114.78     2861.74     85.40 o 
   0   5   7     5088.36     5132.73    202.66 o 
   1   5   7     8364.07     8771.44    239.07 o 
   2   5   7     6542.61     6497.36    208.26 o 
   3   5   7      922.31      854.78     83.90 o 
   4   5   7     6580.09     6539.35    224.49 o 
   5   5   7      263.31       71.21     70.50 o 
   6   5   7     1909.96     1805.07    204.78 o 
   7   5   7      178.59      130.40     99.12 o 
 -16   6   7      330.91      225.99    106.19 o 
 -15   6   7     1111.30      947.77    161.14 o 
 -14   6   7      135.08      117.32     82.16 o 
 -13   6   7      742.57     1001.31    152.13 o 
 -12   6   7      357.03      341.72     89.94 o 
 -11   6   7     5098.31     4988.15    277.76 o 
 -10   6   7      657.19      619.30    103.89 o 
  -9   6   7    17149.48    15944.21    519.65 o 
  -8   6   7     3919.11     3927.83    210.79 o 
  -7   6   7     2202.18     1928.58    138.00 o 
  -6   6   7    13326.81    12995.95    415.93 o 
  -5   6   7     4577.22     4651.56    205.31 o 
  -4   6   7     1469.86     1378.55     57.68 o 
  -3   6   7       66.02       31.47     18.08 o 
  -2   6   7     4619.97     4645.99    116.40 o 
  -1   6   7       88.73       49.04     27.42 o 
   0   6   7    17918.99    18286.26    394.02 o 
   1   6   7     1670.13     1559.33    115.11 o 
   2   6   7     2193.36     2302.38    128.51 o 
   3   6   7     2181.98     2277.10    135.17 o 
   4   6   7     1967.98     1775.84    126.34 o 
   5   6   7      155.01      199.31     93.82 o 
   6   6   7       38.61       24.21     79.16 o 
 -17   7   7      256.58      110.25    104.60 o 
 -16   7   7     1327.22     1642.52    208.85 o 
 -15   7   7      839.95      888.40    158.14 o 
 -14   7   7      881.65      927.98    152.31 o 
 -13   7   7     3677.09     3776.41    264.51 o 
 -12   7   7     7139.53     6399.38    333.42 o 
 -11   7   7      146.40      240.12     78.80 o 
 -10   7   7    12606.88    12527.02    465.93 o 
  -9   7   7      774.71      659.41     99.48 o 
  -8   7   7      544.35      537.49     85.52 o 
  -7   7   7      717.98      871.26     98.42 o 
  -6   7   7     3737.83     3585.41    185.88 o 
  -5   7   7     6100.88     5978.47    184.31 o 
  -4   7   7     8947.37     8899.69    175.72 o 
  -3   7   7     9794.82    10233.60    338.89 o 
  -2   7   7       54.25       39.42     31.13 o 
  -1   7   7    10157.61    10530.32    275.70 o 
   0   7   7      773.19      759.56     79.59 o 
   1   7   7      817.47      842.24     88.42 o 
   2   7   7     2242.57     2421.65    190.56 o 
   3   7   7     3293.79     3459.13    173.68 o 
   4   7   7      430.20      458.07     83.57 o 
   5   7   7     2273.19     2277.37    241.71 o 
 -17   8   7      176.96      215.39    113.26 o 
 -16   8   7     1290.71     1007.67    169.80 o 
 -15   8   7       95.60       25.27     73.86 o 
 -14   8   7    10475.39    11619.18    507.99 o 
 -13   8   7      232.25      335.18    100.18 o 
 -12   8   7       29.17       98.95     70.15 o 
 -11   8   7     6227.51     6279.06    319.10 o 
 -10   8   7     2977.19     3289.10    218.04 o 
  -9   8   7     4472.93     4765.17    254.26 o 
  -8   8   7       17.30        1.77     33.57 o 
  -7   8   7    10745.99    10443.62    505.42 o 
  -6   8   7     2594.83     2472.10    241.71 o 
  -5   8   7     4680.61     4958.93    304.26 o 
  -4   8   7     3177.19     3429.80    147.01 o 
  -3   8   7       11.13        1.79     29.55 o 
  -2   8   7     9511.22    10449.88    277.31 o 
  -1   8   7     4539.64     4470.21    176.44 o 
   0   8   7     1651.84     1509.88    113.18 o 
   1   8   7      800.76      782.18     92.26 o 
   2   8   7     2135.31     2168.36    142.70 o 
   3   8   7      411.88      272.08     75.42 o 
   4   8   7     4123.94     4299.08    290.83 o 
 -17   9   7     2064.01     2006.85    239.77 o 
 -16   9   7      230.32      198.78    100.18 o 
 -15   9   7     4499.72     4552.44    319.10 o 
 -14   9   7       16.87      102.13     78.10 o 
 -13   9   7      185.81      101.07     71.74 o 
 -12   9   7     3139.23     2936.07    229.17 o 
 -11   9   7     1370.92     1481.73    163.09 o 
 -10   9   7     1036.68     1006.08    128.63 o 
  -9   9   7     2445.38     2458.90    132.12 o 
  -8   9   7      259.51      185.25     48.63 o 
  -7   9   7      343.81      303.59     56.01 o 
  -6   9   7     9015.75     8876.00    252.16 o 
  -5   9   7      991.86      940.35    131.46 o 
  -4   9   7      403.49      425.12     99.48 o 
  -3   9   7     5908.79     5701.45    308.15 o 
  -2   9   7     2332.95     2303.02    129.29 o 
  -1   9   7      968.79      963.80     97.80 o 
   0   9   7      356.00      345.40     72.44 o 
   1   9   7     1653.97     1688.89    131.39 o 
   2   9   7       78.34       99.71     59.23 o 
   3   9   7     4626.43     5095.50    234.31 o 
 -17  10   7       40.70      -42.94     71.03 o 
 -16  10   7     2756.07     2925.82    271.93 o 
 -15  10   7       20.19       13.43     71.74 o 
 -14  10   7       77.56       53.36     69.79 o 
 -13  10   7     1217.53     1005.90    156.02 o 
 -12  10   7     4795.14     4828.43    296.31 o 
 -11  10   7      868.32      981.73     99.11 o 
 -10  10   7     3038.98     2913.70    186.41 o 
  -9  10   7     4872.33     4627.35    189.32 o 
  -8  10   7        1.17      -13.44     33.18 o 
  -7  10   7     5653.76     5854.01    206.11 o 
  -6  10   7      374.53      258.32     84.63 o 
  -5  10   7     3089.41     2771.22    213.62 o 
  -4  10   7      970.72      994.24    146.83 o 
  -3  10   7     3352.18     3525.16    248.43 o 
  -2  10   7        7.54      -17.49     52.12 o 
  -1  10   7     3410.50     3415.96    258.50 o 
   0  10   7     3035.38     3232.49    176.47 o 
   1  10   7      106.75       59.90     57.15 o 
   2  10   7     2340.62     2689.58    178.77 o 
 -16  11   7      577.91      446.85    142.06 o 
 -15  11   7      465.85      520.00    140.65 o 
 -14  11   7       75.01       75.80     82.87 o 
 -13  11   7     4415.11     4312.15    199.16 o 
 -12  11   7     1247.67     1038.20    106.87 o 
 -11  11   7    10303.86    10572.61    318.32 o 
 -10  11   7     1814.94     1775.98    127.25 o 
  -9  11   7     2698.33     2763.53    151.80 o 
  -8  11   7    12491.87    13741.17    608.35 o 
  -7  11   7     2046.77     1686.87    180.58 o 
  -6  11   7      337.32      391.02    109.19 o 
  -5  11   7      160.75       41.70     66.61 o 
  -4  11   7     4918.22     5221.56    318.04 o 
  -3  11   7        2.81       45.23     63.79 o 
  -2  11   7     4860.09     5251.78    331.47 o 
  -1  11   7     1610.41     1812.85    207.43 o 
   0  11   7      180.89      187.12    101.77 o 
   1  11   7     1050.93      837.69    168.39 o 
 -16  12   7       15.35       47.18     90.64 o 
 -15  12   7      854.96      995.48    175.28 o 
 -14  12   7     2006.31     2082.48    220.69 o 
 -13  12   7        0.43       15.91     52.16 o 
 -12  12   7     4937.15     5444.72    227.13 o 
 -11  12   7     3787.35     4154.56    194.34 o 
 -10  12   7       68.07       16.79     44.15 o 
  -9  12   7     1853.69     1828.48    131.01 o 
  -8  12   7     4930.99     5298.42    318.57 o 
  -7  12   7      779.18      448.62    125.63 o 
  -6  12   7     3077.99     3011.16    245.25 o 
  -5  12   7     5887.65     5977.98    353.56 o 
  -4  12   7      372.23      222.98    100.01 o 
  -3  12   7     3476.88     3534.52    281.11 o 
  -2  12   7       18.56       75.62     92.23 o 
  -1  12   7       75.01       63.08     92.59 o 
 -15  13   7      510.96      342.96    124.39 o 
 -14  13   7        4.60      -28.80     71.38 o 
 -13  13   7     3876.10     4123.49    361.07 o 
 -12  13   7      220.30      223.58     91.88 o 
 -11  13   7        0.36        3.76     46.30 o 
 -10  13   7      269.56      160.61     86.40 o 
  -9  13   7     1735.49     2263.05    222.10 o 
  -8  13   7        9.20       51.42     62.55 o 
  -7  13   7     2204.73     1880.70    209.20 o 
  -6  13   7     2468.47     2375.08    239.95 o 
  -5  13   7      248.52      203.72    103.19 o 
  -4  13   7     2793.58     2492.22    257.44 o 
  -3  13   7      389.56      452.33    144.53 o 
 -14  14   7     1421.00     1385.61    199.13 o 
 -13  14   7      959.05     1029.25    119.00 o 
 -12  14   7       49.15       87.86     60.79 o 
 -11  14   7       63.84      142.06     94.35 o 
 -10  14   7     1993.85     2159.51    228.28 o 
  -9  14   7       34.24      121.39     91.17 o 
  -8  14   7     1934.61     1756.84    217.33 o 
  -7  14   7     1086.24      754.47    161.32 o 
  -6  14   7        0.39       75.80     87.11 o 
  -5  14   7     2470.09     2651.77    267.16 o 
 -12  15   7      258.28      215.21    110.96 o 
 -11  15   7      902.77      781.50    168.21 o 
 -10  15   7       16.38       55.48     76.33 o 
  -9  15   7     3129.74     2796.48    273.52 o 
  -8  15   7      170.58      289.60    123.86 o 
   6 -17   8     3305.35     3789.48    300.37 o 
   7 -17   8       56.41       49.12     89.94 o 
   3 -16   8      715.01      820.96    128.54 o 
   4 -16   8        5.99       32.01     57.05 o 
   5 -16   8     4081.31     4872.51    221.89 o 
   6 -16   8      254.56      256.04     77.76 o 
   7 -16   8        8.84       10.42     76.33 o 
   9 -16   8     1428.91     1670.96    205.84 o 
  10 -16   8       88.71      175.10    108.49 o 
  11 -16   8     1230.35     1486.85    211.85 o 
   1 -15   8     3326.29     3449.74    195.00 o 
   2 -15   8      450.14      531.39     96.11 o 
   3 -15   8       26.06        2.92     51.41 o 
   4 -15   8     1714.29     1798.30    136.17 o 
   5 -15   8     1079.19     1089.44    153.37 o 
   6 -15   8      192.54      100.07     56.69 o 
   7 -15   8      372.22      446.32     79.61 o 
   8 -15   8     3007.96     3303.51    172.20 o 
   9 -15   8       39.53       37.99     83.22 o 
  10 -15   8     2665.83     2484.98    244.01 o 
  11 -15   8      529.56      467.88    137.47 o 
  12 -15   8      107.34      133.75    111.14 o 
  13 -15   8       98.57       78.80     89.94 o 
  -1 -14   8       78.45        3.89     71.03 o 
   0 -14   8     2741.25     3278.89    186.13 o 
   1 -14   8        7.71       -8.77     42.10 o 
   2 -14   8       40.37       19.41     48.46 o 
   3 -14   8       70.62      100.76     51.14 o 
   4 -14   8     2153.58     2079.66    338.45 o 
   5 -14   8       44.26       12.31     43.18 o 
   6 -14   8     1825.84     1816.63    123.80 o 
   7 -14   8     5727.07     6555.61    190.18 o 
   8 -14   8       45.55       51.63     47.84 o 
   9 -14   8     2441.18     2617.66    217.95 o 
  10 -14   8       10.57      -37.13     37.13 o 
  11 -14   8      313.44      272.63    111.85 o 
  12 -14   8      562.54      648.45    153.37 o 
  13 -14   8     2187.47     2202.27    252.14 o 
  -3 -13   8     2122.60     2957.27    257.97 o 
  -2 -13   8       15.96       56.36     71.91 o 
  -1 -13   8     1104.47     1283.44    121.86 o 
   0 -13   8     1191.97     1145.94    112.46 o 
   1 -13   8        5.29      -19.15     41.19 o 
   2 -13   8      417.18      393.35     72.58 o 
   3 -13   8     3976.82     4273.27    186.12 o 
   4 -13   8        4.01      -19.15     33.42 o 
   5 -13   8     2319.65     2093.75    103.96 o 
   6 -13   8     3080.84     3084.80    124.01 o 
   7 -13   8      510.27      455.74     70.62 o 
   8 -13   8     2960.78     3298.87    158.43 o 
   9 -13   8      628.66      594.64    138.08 o 
  10 -13   8      512.84      334.10    112.55 o 
  11 -13   8      521.29      515.07     84.57 o 
  12 -13   8     3176.03     3764.57    298.25 o 
  13 -13   8       51.55      -64.14     80.39 o 
  14 -13   8     2215.32     1956.50    245.60 o 
  -4 -12   8     1004.06      997.42    164.68 o 
  -3 -12   8        5.98      -36.22     67.32 o 
  -2 -12   8      619.73      656.05    130.40 o 
  -1 -12   8     3848.36     3945.23    279.61 o 
   0 -12   8        1.84       -0.34     35.92 o 
   1 -12   8      141.82      130.13     68.73 o 
   2 -12   8     6862.05     7368.15    244.27 o 
   3 -12   8      597.44      453.83     67.71 o 
   4 -12   8     8285.75     8384.30    204.18 o 
   5 -12   8      305.64      256.44     44.71 o 
   6 -12   8       11.28       27.19     29.75 o 
   7 -12   8     1758.85     1721.46    112.59 o 
   8 -12   8     2409.82     2400.20    131.34 o 
   9 -12   8       26.24       29.56     41.10 o 
  10 -12   8      878.10      888.08     94.07 o 
  11 -12   8     3486.41     3796.87    177.59 o 
  12 -12   8        1.93      -13.62     42.41 o 
  13 -12   8     2080.87     2081.85    148.21 o 
  14 -12   8      343.96      354.97    133.40 o 
  -5 -11   8       25.82       42.05     83.04 o 
  -4 -11   8        1.53        4.77     57.78 o 
  -3 -11   8      327.54      359.74    108.13 o 
  -2 -11   8     3019.52     3382.04    230.58 o 
  -1 -11   8      298.84      392.32     70.46 o 
   0 -11   8     1910.77     1875.09    122.69 o 
   1 -11   8     6964.10     7506.60    240.65 o 
   2 -11   8       50.72       22.71     30.47 o 
   3 -11   8     4821.24     4820.26    179.10 o 
   4 -11   8      638.34      484.80     50.94 o 
   5 -11   8       14.79       25.31     23.06 o 
   6 -11   8      636.88      522.29     92.91 o 
   7 -11   8     5253.08     5633.32    196.20 o 
   8 -11   8     1741.80     1585.63    109.98 o 
   9 -11   8     5675.75     6199.32    400.29 o 
  10 -11   8     2622.05     2612.35    141.97 o 
  11 -11   8        1.02      -25.00     36.51 o 
  12 -11   8      892.71     1048.56    106.51 o 
  13 -11   8      109.95      108.47     67.85 o 
  14 -11   8       23.94       29.51     79.07 o 
  -6 -10   8      246.97      305.32    105.66 o 
  -5 -10   8        5.23      -58.84     58.84 o 
  -4 -10   8       38.80        0.35     58.84 o 
  -3 -10   8     4140.51     3961.76    250.72 o 
  -2 -10   8      587.72      694.39    108.49 o 
  -1 -10   8     5313.77     5615.21    204.51 o 
   0 -10   8     4453.95     4319.11    171.04 o 
   1 -10   8      905.90      847.41     79.54 o 
   2 -10   8     1490.36     1506.42     98.76 o 
   3 -10   8     2316.56     2314.01    111.69 o 
   4 -10   8      168.14      116.97     45.56 o 
   5 -10   8      203.93      241.44     39.04 o 
   6 -10   8    18157.64    17656.25    469.13 o 
   7 -10   8        2.99       12.29     30.31 o 
   8 -10   8     9120.03     9246.13    262.52 o 
   9 -10   8     1478.68     1301.96    101.51 o 
  10 -10   8      148.97      107.15     68.73 o 
  11 -10   8      456.66      401.21     93.91 o 
  12 -10   8     2923.45     3070.54    168.95 o 
  13 -10   8        1.86       18.40     49.65 o 
  14 -10   8       21.58       52.27     59.32 o 
  -8  -9   8     1142.77     1190.54    180.05 o 
  -7  -9   8     1643.53     1538.45    190.30 o 
  -6  -9   8        1.82       24.21     65.38 o 
  -5  -9   8      813.08      668.60    124.57 o 
  -4  -9   8     5380.79     5788.03    304.61 o 
  -3  -9   8       67.36       35.34     48.41 o 
  -2  -9   8     7397.66     7541.51    327.94 o 
  -1  -9   8       10.22       15.73     42.05 o 
   0  -9   8      104.45       35.93     32.50 o 
   1  -9   8      828.83      760.47     91.97 o 
   2  -9   8     4396.11     4580.41    158.13 o 
   3  -9   8      708.25      625.07     49.29 o 
   4  -9   8     6102.61     6151.39    176.93 o 
   5  -9   8    16401.71    16173.03    353.41 o 
   6  -9   8      335.97      278.15     49.68 o 
   7  -9   8     5614.73     5279.59    182.81 o 
   8  -9   8     1202.36     1336.89     97.15 o 
   9  -9   8     2892.18     3104.99    158.58 o 
  10  -9   8      160.70       94.19     48.42 o 
  11  -9   8     1294.51     1447.25    118.03 o 
  12  -9   8       58.06       26.06     48.93 o 
  13  -9   8      820.64      778.30    106.56 o 
  14  -9   8     2043.01     2171.27    163.27 o 
  -9  -8   8        2.62       64.32     84.99 o 
  -8  -8   8     2497.16     2947.73    241.18 o 
  -7  -8   8       21.19       -3.00     57.07 o 
  -6  -8   8     3368.84     3382.04    237.65 o 
  -5  -8   8     2198.11     2745.95    203.37 o 
  -4  -8   8      779.59      545.80    100.01 o 
  -3  -8   8     3008.09     2647.18    178.10 o 
  -2  -8   8       99.02      130.04     53.71 o 
  -1  -8   8      133.75      174.75     53.36 o 
   0  -8   8     2734.83     2932.54    166.97 o 
   1  -8   8     7767.80     6699.23    264.68 o 
   2  -8   8      811.28      727.61     83.40 o 
   3  -8   8    14813.33    15164.60    324.38 o 
   4  -8   8     3947.96     3954.08    140.73 o 
   5  -8   8      537.07      472.00     54.60 o 
   6  -8   8     2426.61     2578.65    240.30 o 
   7  -8   8      292.33      289.92     51.79 o 
   8  -8   8     2597.68     2504.39    177.66 o 
   9  -8   8      348.60      303.14     60.96 o 
  10  -8   8    16535.53    15971.76    397.42 o 
  11  -8   8       85.34       94.58     49.21 o 
  12  -8   8     1485.59     1325.42    121.41 o 
  13  -8   8     1573.10     1605.83    139.72 o 
  14  -8   8      116.24      186.67     76.63 o 
  -9  -7   8     2028.65     2335.32    224.93 o 
  -8  -7   8       78.60       -9.54     57.78 o 
  -7  -7   8     2902.66     2501.06    203.90 o 
  -6  -7   8      181.84      356.21     91.88 o 
  -5  -7   8      477.49      463.81     94.18 o 
  -4  -7   8     1246.52     1320.59    127.39 o 
  -3  -7   8      634.42      571.59     89.94 o 
  -2  -7   8       29.73       59.90     39.23 o 
  -1  -7   8     4503.36     4687.96    217.33 o 
   0  -7   8    11021.36     9701.73    325.11 o 
   1  -7   8       38.57       53.89     32.51 o 
   2  -7   8    11151.49    10694.73    337.30 o 
   3  -7   8     2152.12     2084.23     95.01 o 
   4  -7   8       69.73       50.45     24.52 o 
   5  -7   8     5119.77     4941.58    164.68 o 
   6  -7   8      537.93      463.42     67.05 o 
   7  -7   8     1991.13     1863.61    106.38 o 
   8  -7   8       41.88      107.04     41.80 o 
   9  -7   8     2051.90     2020.15    124.04 o 
  10  -7   8     1839.55     1675.06    135.08 o 
  11  -7   8     3913.25     3685.67    182.53 o 
  12  -7   8     1364.80     1427.79    129.43 o 
  13  -7   8      793.56      889.32    112.40 o 
  14  -7   8      567.14      330.49     88.74 o 
 -10  -6   8     1191.85      935.22    160.79 o 
  -9  -6   8      292.35      278.82     98.77 o 
  -8  -6   8     2715.51     2591.17    210.44 o 
  -7  -6   8      601.87      421.76     98.24 o 
  -6  -6   8       54.48        7.95     40.11 o 
  -5  -6   8      228.24      159.91     55.83 o 
  -4  -6   8     2525.02     2373.50    110.78 o 
  -3  -6   8     1208.48     1309.10    114.50 o 
  -2  -6   8       19.16       20.32     28.45 o 
  -1  -6   8    12401.64    11819.72    364.69 o 
   0  -6   8      178.32      174.75     47.18 o 
   1  -6   8    24457.79    22661.11    572.30 o 
   2  -6   8      145.88      117.85     37.28 o 
   3  -6   8     2311.09     2095.23     91.77 o 
   4  -6   8     6655.79     6673.92    186.33 o 
   5  -6   8    10016.61     9814.45    248.60 o 
   6  -6   8     4279.36     4255.11    155.15 o 
   7  -6   8    12284.72    12204.64    304.32 o 
   8  -6   8    12898.51    12724.88    327.27 o 
   9  -6   8      457.10      524.22    129.16 o 
  10  -6   8     2034.42     2185.10    135.68 o 
  11  -6   8      443.80      404.09    196.30 o 
  12  -6   8      912.73      874.21    108.40 o 
  13  -6   8       90.53       85.28     60.65 o 
 -11  -5   8      763.41      558.34    131.81 o 
 -10  -5   8      119.92      175.45     83.93 o 
  -9  -5   8     2464.93     2643.82    208.14 o 
  -8  -5   8      368.79      457.63    102.30 o 
  -7  -5   8      256.18      262.92     76.51 o 
  -6  -5   8      675.64      416.81     85.69 o 
  -4  -5   8     2065.08     1915.95    270.96 o 
  -3  -5   8     5677.21     5278.81    218.57 o 
  -2  -5   8     2800.57     2540.81    138.70 o 
  -1  -5   8      652.13      835.39     79.69 o 
   0  -5   8    17705.17    17234.58    452.33 o 
   1  -5   8     2857.40     2849.14    137.82 o 
   2  -5   8     4164.88     3591.94    157.61 o 
   3  -5   8     4465.71     4733.67    144.68 o 
   4  -5   8    42594.84    41328.91    702.26 o 
   5  -5   8     2977.28     3011.41    178.46 o 
   6  -5   8     9348.19     9972.63    262.23 o 
   7  -5   8     4122.71     4446.13    168.54 o 
   8  -5   8      162.18      233.06     52.78 o 
   9  -5   8     3495.87     3321.39    158.78 o 
  10  -5   8     1844.34     1857.35    128.78 o 
  11  -5   8      724.07      857.66    178.90 o 
  12  -5   8       67.72       91.74     57.27 o 
  13  -5   8     2883.02     2301.75    232.17 o 
 -12  -4   8       50.02      -18.91     65.55 o 
 -11  -4   8       18.07      101.42     73.15 o 
 -10  -4   8      466.46      516.11    114.85 o 
  -9  -4   8     3322.74     3382.21    221.39 o 
  -8  -4   8     2453.70     2440.63    180.93 o 
  -7  -4   8      236.08      194.54     69.26 o 
  -6  -4   8     3567.94     3619.55    132.58 o 
  -5  -4   8      740.46      682.13     57.09 o 
  -4  -4   8    27712.17    26805.66    476.24 o 
  -3  -4   8     1107.77     1035.76     85.87 o 
  -2  -4   8       14.51       20.32     22.97 o 
  -1  -4   8    10460.31    10784.85    310.45 o 
   0  -4   8    23841.82    23482.19    564.35 o 
   1  -4   8    11094.91    10804.99    309.39 o 
   2  -4   8     4029.16     4370.27    177.22 o 
   3  -4   8    22975.96    23029.04    429.63 o 
   4  -4   8     4432.20     4640.89    244.19 o 
   5  -4   8     6712.75     6844.60    197.99 o 
   6  -4   8     2858.61     2990.00    131.35 o 
   7  -4   8     1672.39     1692.62    106.90 o 
   8  -4   8     1008.36      976.09    155.31 o 
   9  -4   8     7768.26     8586.11    269.65 o 
  10  -4   8      174.12      167.53    110.34 o 
  11  -4   8     1057.77     1083.35    111.00 o 
  12  -4   8     1802.81     1708.78    200.54 o 
  13  -4   8        2.63      121.92     82.87 o 
 -13  -3   8      174.46      115.91     97.53 o 
 -12  -3   8      485.73      553.22    128.28 o 
 -11  -3   8        1.01       81.81     62.55 o 
 -10  -3   8     5340.07     5973.73    309.21 o 
  -9  -3   8      654.92      644.92    103.36 o 
  -8  -3   8       91.22      179.17     58.93 o 
  -7  -3   8     7522.43     7524.95    207.36 o 
  -6  -3   8     2763.41     2764.69    111.50 o 
  -5  -3   8     3621.74     3389.75    135.61 o 
  -4  -3   8      190.56      271.12    112.99 o 
  -3  -3   8      868.64     1262.10     86.58 o 
  -2  -3   8     2158.89     2013.92    106.01 o 
  -1  -3   8    27668.64    26024.42    604.46 o 
   0  -3   8     1652.11     1421.30     84.81 o 
   1  -3   8      111.82       80.57     27.92 o 
   2  -3   8     2511.11     2597.53    133.40 o 
   3  -3   8    13683.78    15901.82    326.78 o 
   4  -3   8     9382.53     9766.18    240.39 o 
   5  -3   8      282.48      338.52     89.49 o 
   6  -3   8     4332.77     4463.36    163.52 o 
   7  -3   8      547.53      594.76     70.33 o 
   8  -3   8     6711.49     6672.55    281.38 o 
   9  -3   8     1455.17     1280.42    107.60 o 
  10  -3   8     1353.76     1421.92    152.31 o 
  11  -3   8     2543.95     2187.43    220.33 o 
  12  -3   8      138.75      219.10    102.66 o 
 -13  -2   8      826.98      800.06    154.96 o 
 -12  -2   8      105.28       -0.35     59.54 o 
 -11  -2   8     5749.32     6424.65    325.46 o 
 -10  -2   8      130.76       63.96     60.43 o 
  -9  -2   8     2958.72     3109.26    134.28 o 
  -8  -2   8      997.17     1213.87    120.68 o 
  -7  -2   8       26.97       57.34     28.64 o 
  -6  -2   8     3658.88     3895.02    128.91 o 
  -5  -2   8     7942.48     8281.92    197.58 o 
  -4  -2   8     1568.45     1437.98     67.41 o 
  -3  -2   8      230.96      316.45     43.47 o 
  -2  -2   8    21235.93    19801.55    471.94 o 
  -1  -2   8        2.13       -3.36     13.08 o 
   0  -2   8     3995.70     3555.02    141.35 o 
   1  -2   8     6619.10     6508.22    221.75 o 
   2  -2   8      957.74      860.66     83.75 o 
   3  -2   8    21292.97    22746.45    601.46 o 
   4  -2   8      189.18      344.61     52.21 o 
   5  -2   8     3642.80     3870.40    146.55 o 
   6  -2   8      798.39      822.69     75.59 o 
   7  -2   8     9222.24     9661.97    270.85 o 
   8  -2   8      796.87      701.18     82.72 o 
   9  -2   8     3135.90     3028.83    156.46 o 
  10  -2   8     2816.90     3178.49    246.84 o 
  11  -2   8      953.93      933.28    164.85 o 
  12  -2   8      783.54      816.84    163.97 o 
 -14  -1   8       27.62      104.42     92.06 o 
 -13  -1   8        1.12      -45.94     45.94 o 
 -12  -1   8     6411.76     7349.10    354.44 o 
 -11  -1   8     1385.24     1402.61    104.33 o 
 -10  -1   8     2916.90     2565.53    229.96 o 
  -9  -1   8       51.76       83.48     33.13 o 
  -8  -1   8      132.99      182.76     39.78 o 
  -7  -1   8     3210.62     3467.56    170.86 o 
  -6  -1   8     7276.96     7679.11    189.34 o 
  -5  -1   8     4165.88     4431.72    175.81 o 
  -4  -1   8     2414.86     2600.56    119.18 o 
  -3  -1   8    17701.25    17130.59    309.38 o 
  -2  -1   8      387.00      324.40     38.52 o 
  -1  -1   8     7536.73     7058.97    210.26 o 
   0  -1   8      516.61      485.54     37.98 o 
   1  -1   8     2473.46     2365.53    127.39 o 
   2  -1   8     2545.81     2410.41    139.23 o 
   3  -1   8    25708.25    27297.30    706.76 o 
   4  -1   8     1688.24     1665.09     63.23 o 
   5  -1   8     2380.26     2537.08    118.04 o 
   6  -1   8     8472.58     8368.53    240.57 o 
   7  -1   8      318.60      319.10     59.77 o 
   8  -1   8     2602.52     2700.89    217.15 o 
   9  -1   8      224.50      366.99    105.66 o 
  10  -1   8      949.25      912.08    154.43 o 
  11  -1   8      174.55       70.50     78.98 o 
 -14   0   8      750.89      923.03    155.84 o 
 -13   0   8     2899.05     3564.20    245.25 o 
 -12   0   8      667.43      644.55    128.90 o 
 -11   0   8     2000.92     2092.93    144.44 o 
 -10   0   8      858.76      898.82     76.95 o 
  -9   0   8     1736.03     1772.58    121.30 o 
  -8   0   8      404.20      464.99     51.26 o 
  -7   0   8    16161.61    17101.40    338.31 o 
  -6   0   8       20.44       26.99     15.45 o 
  -5   0   8     7940.51     8885.86    193.83 o 
  -4   0   8    16564.69    16722.21    355.50 o 
  -3   0   8     1341.15     1602.87     61.09 o 
  -2   0   8     5143.64     4856.70    152.31 o 
  -1   0   8      528.97      460.88     34.36 o 
   0   0   8    25101.42    25261.82    600.92 o 
   1   0   8       31.22       58.66     30.74 o 
   2   0   8    21218.57    21006.76    564.70 o 
   3   0   8     1649.75     1727.33     80.50 o 
   4   0   8     3978.35     3981.26    128.63 o 
   5   0   8     6167.34     5787.50    284.12 o 
   6   0   8     1096.57     1055.91     85.65 o 
   7   0   8     1152.02      966.85    138.53 o 
   8   0   8     1487.18      931.16    148.07 o 
   9   0   8      904.92      757.30    144.36 o 
  10   0   8       51.47       85.69     81.28 o 
  11   0   8     2303.44     2311.64    253.02 o 
 -13   1   8      518.86      693.29    153.81 o 
 -12   1   8       65.56       16.69     40.42 o 
 -11   1   8     3177.00     3227.84    143.12 o 
 -10   1   8     4404.41     3771.29    145.06 o 
  -9   1   8       26.15       17.48     24.74 o 
  -8   1   8    12275.18    12313.47    267.82 o 
  -7   1   8      145.03      165.77     30.11 o 
  -6   1   8    14625.46    15513.81    293.58 o 
  -5   1   8    11139.66    11619.22    226.06 o 
  -4   1   8      345.31      327.37     27.61 o 
  -3   1   8     3158.11     2856.11     81.45 o 
  -2   1   8     7688.40     8347.40    228.46 o 
  -1   1   8    22871.10    22573.47    535.37 o 
   0   1   8      279.98      251.25     50.36 o 
   1   1   8    29113.51    30421.72    742.81 o 
   2   1   8       68.61       80.09     45.76 o 
   3   1   8      530.43      389.01     72.00 o 
   4   1   8     3146.11     3191.61    121.36 o 
   5   1   8     3632.36     3899.74    238.89 o 
   6   1   8      341.45      257.97     93.12 o 
   7   1   8     5144.11     5035.15    307.62 o 
   8   1   8      721.94      635.91    141.53 o 
   9   1   8       12.70       12.72     66.61 o 
  10   1   8     1534.90     1205.21    192.59 o 
 -14   2   8      613.70      740.33    144.00 o 
 -13   2   8      132.54      157.08     84.28 o 
 -12   2   8     4311.18     4434.58    264.33 o 
 -11   2   8     3451.78     3610.70    144.53 o 
 -10   2   8       12.65       29.63     27.93 o 
  -9   2   8     6328.73     6437.37    179.09 o 
  -8   2   8       98.04       85.22     24.25 o 
  -7   2   8      845.30      862.46     50.94 o 
  -6   2   8     2312.42     2276.83    156.99 o 
  -5   2   8    10566.69    10787.57    205.30 o 
  -4   2   8       61.86       51.29     23.50 o 
  -3   2   8    28121.24    29350.59    584.40 o 
  -1   2   8     2717.42     2642.76    129.51 o 
   0   2   8    26524.73    27502.08    674.78 o 
   1   2   8      412.27      510.18     51.55 o 
   2   2   8     2159.19     2003.69     96.01 o 
   3   2   8        1.46        6.57     22.70 o 
   4   2   8     2578.40     2681.18    117.70 o 
   5   2   8      548.15      771.25    123.68 o 
   6   2   8    10362.54    11381.71    472.47 o 
   7   2   8     1198.85     1077.11    162.03 o 
   8   2   8       65.48       93.47     85.34 o 
   9   2   8     2165.93     2409.35    257.26 o 
 -16   3   8      371.63      447.56    134.46 o 
 -15   3   8      946.84      941.23    163.79 o 
 -14   3   8      175.62       40.99     74.21 o 
 -13   3   8     2785.47     3081.49    228.64 o 
 -12   3   8      211.34      121.56     69.26 o 
 -11   3   8      671.72      595.45    104.78 o 
 -10   3   8     4825.33     4917.30    258.50 o 
  -9   3   8     4593.62     4447.73    135.32 o 
  -8   3   8     2302.57     2266.64     82.89 o 
  -7   3   8     1564.78     1371.35     55.85 o 
  -6   3   8     7917.80     8167.67    160.59 o 
  -5   3   8     3844.62     4340.58     95.05 o 
  -4   3   8    36230.40    36547.53    701.37 o 
  -3   3   8      180.12      164.50     24.06 o 
  -2   3   8     7608.26     7767.15    256.91 o 
  -1   3   8     3891.07     3757.21    115.40 o 
   0   3   8      620.31      594.34     54.68 o 
   1   3   8     1496.79     1472.24     84.27 o 
   2   3   8     1705.34     1850.85     95.97 o 
   3   3   8      502.03      404.67     57.07 o 
   4   3   8      174.79      183.03     48.59 o 
   5   3   8     8302.95     7908.32    375.82 o 
   6   3   8     2000.38     1632.98    187.65 o 
   7   3   8     1094.73     1099.72    169.62 o 
   8   3   8     2837.86     2912.39    267.33 o 
   9   3   8     1208.72     1205.21    200.54 o 
 -16   4   8     1056.51      946.36    171.57 o 
 -15   4   8       14.33      -32.33     69.44 o 
 -14   4   8     6525.42     7115.33    381.65 o 
 -13   4   8      565.90      363.10    104.60 o 
 -12   4   8     1624.83     1919.21    182.17 o 
 -11   4   8     1684.86     1725.03    163.09 o 
 -10   4   8     1335.96     1439.15    142.94 o 
  -9   4   8      138.38      269.28     70.50 o 
  -8   4   8     2463.91     2950.38    180.22 o 
  -7   4   8     2155.77     2274.01    149.48 o 
  -6   4   8     4487.59     5081.98    227.05 o 
  -5   4   8    40883.21    41010.79    996.36 o 
  -4   4   8      413.37      306.13     28.23 o 
  -3   4   8     9812.61    10409.52    213.68 o 
  -2   4   8     3836.74     3443.82    439.78 o 
  -1   4   8    10215.54    10489.71    193.42 o 
   0   4   8     3704.00     3500.11     98.44 o 
   1   4   8    10107.35    10058.84    255.25 o 
   2   4   8     1766.51     1510.75     93.36 o 
   3   4   8     1190.84      989.34     82.74 o 
   4   4   8     2944.32     2953.90    140.57 o 
   5   4   8      207.36      266.45     94.00 o 
   6   4   8      669.82      803.94    153.72 o 
   7   4   8      757.43      799.70    165.91 o 
   8   4   8     1529.53     1564.60    215.56 o 
 -16   5   8      398.65      395.08    136.58 o 
 -15   5   8     4796.01     5394.72    338.89 o 
 -14   5   8      498.54      607.82    131.10 o 
 -13   5   8      466.24      382.36    107.43 o 
 -12   5   8        0.03        0.00     51.24 o 
 -11   5   8     1412.54     1306.80    146.65 o 
 -10   5   8        1.90       -8.66     42.41 o 
  -9   5   8    17869.72    16984.74    545.97 o 
  -8   5   8     5157.41     5100.71    247.01 o 
  -7   5   8     5081.31     5220.50    241.54 o 
  -6   5   8    10607.62     9751.73    342.78 o 
  -5   5   8      446.68      557.41     31.67 o 
  -4   5   8      387.10      398.69     35.56 o 
  -3   5   8      275.98      249.02     41.61 o 
  -2   5   8     8266.71     8204.57    165.35 o 
  -1   5   8       63.65       71.16     20.08 o 
   0   5   8     9107.28     8631.86    233.39 o 
   1   5   8     3003.18     2913.56    243.30 o 
   2   5   8     1733.12     1575.60    105.99 o 
   3   5   8     6061.71     6210.29    367.25 o 
   4   5   8     2973.32     3204.93    158.15 o 
   5   5   8       32.32       33.92     72.27 o 
   6   5   8       29.07      -19.79     79.86 o 
   7   5   8     1079.42     1280.48    202.84 o 
 -16   6   8     2570.80     2804.96    257.79 o 
 -15   6   8      423.14      461.69    130.04 o 
 -14   6   8        1.88       -5.65     65.73 o 
 -13   6   8     1485.08     1151.85    155.49 o 
 -12   6   8     6981.32     7520.66    365.93 o 
 -11   6   8      124.53       20.32     51.59 o 
 -10   6   8    11511.66    10769.30    414.87 o 
  -9   6   8      617.01      513.46     91.17 o 
  -8   6   8     4635.77     4472.04    229.87 o 
  -7   6   8       23.07       68.91     42.94 o 
  -6   6   8     9340.70    10013.41    354.09 o 
  -5   6   8      179.85      215.03     52.65 o 
  -4   6   8     1968.51     2023.10     81.20 o 
  -3   6   8    15030.84    15468.66    333.16 o 
  -2   6   8      371.69      387.69     43.51 o 
  -1   6   8    11575.43    11330.96    282.81 o 
   0   6   8     1394.28     1172.18    109.19 o 
   1   6   8       31.33       31.54     36.71 o 
   2   6   8     6137.98     6716.17    229.12 o 
   3   6   8     4805.94     4845.67    195.92 o 
   4   6   8      262.12      158.14     61.18 o 
   5   6   8     1587.33     1217.05    177.40 o 
   6   6   8      528.66      720.90    161.85 o 
 -17   7   8      240.01      230.58    106.01 o 
 -16   7   8     1016.51      950.24    169.98 o 
 -15   7   8       83.89       49.30     73.86 o 
 -14   7   8     3283.33     3277.26    261.50 o 
 -13   7   8     2718.54     2738.35    226.34 o 
 -12   7   8        7.74       59.90     54.77 o 
 -11   7   8     8654.37     8548.65    382.36 o 
 -10   7   8      203.72       73.50     55.13 o 
  -9   7   8       56.19      -33.04     33.04 o 
  -8   7   8        7.88       30.04     39.40 o 
  -7   7   8     8986.44     8663.67    332.53 o 
  -6   7   8     1130.03     1040.35    104.78 o 
  -5   7   8     7450.61     8270.44    231.05 o 
  -4   7   8     3722.03     4053.91    147.89 o 
  -3   7   8      482.87      423.14     51.87 o 
  -2   7   8    12161.67    12857.85    309.00 o 
  -1   7   8      520.10      516.17     67.34 o 
   0   7   8       73.95       34.83     39.41 o 
   1   7   8     1291.08     1281.96    223.07 o 
   2   7   8     3805.94     3660.57    376.79 o 
   3   7   8     1394.06     1333.70    146.56 o 
   4   7   8     3631.70     4114.60    298.96 o 
   5   7   8     1488.75     1566.54    209.38 o 
 -17   8   8     1750.89     2207.40    245.95 o 
 -16   8   8      168.03      215.03    108.49 o 
 -15   8   8     1775.26     1925.93    212.21 o 
 -14   8   8     1944.49     1659.30    198.78 o 
 -13   8   8       99.05      153.01     79.69 o 
 -12   8   8      676.71      541.73    112.38 o 
 -11   8   8     3015.89     3219.48    227.75 o 
 -10   8   8     2167.17     1810.20    167.50 o 
  -9   8   8      124.24       84.81     53.01 o 
  -8   8   8     6261.09     5954.65    275.28 o 
  -7   8   8      498.46      358.68     73.86 o 
  -6   8   8    12002.61    12144.48    427.50 o 
  -5   8   8     2838.90     3148.57    235.18 o 
  -4   8   8      117.86      100.36     61.31 o 
  -3   8   8     4622.44     4801.92    273.16 o 
  -2   8   8     2832.85     2976.23    139.91 o 
  -1   8   8      449.49      588.94     75.78 o 
   0   8   8       87.00      115.58     48.30 o 
   1   8   8     1599.35     1448.44    119.67 o 
   2   8   8        1.10      -43.29     43.29 o 
   3   8   8     3648.24     3819.01    195.48 o 
   4   8   8      750.65      696.87    155.13 o 
 -17   9   8       26.88       54.77     97.00 o 
 -16   9   8     2209.30     2414.30    251.43 o 
 -15   9   8        1.24       18.55     76.86 o 
 -14   9   8       69.10      -44.70     44.70 o 
 -13   9   8     3865.05     3813.34    268.22 o 
 -12   9   8     1462.27     1506.82    171.39 o 
 -11   9   8       27.85      -10.95     45.94 o 
 -10   9   8     2602.63     2987.13    214.68 o 
  -9   9   8     1413.43     1201.14    136.23 o 
  -8   9   8      136.28       90.37     78.54 o 
  -7   9   8    14668.83    14891.56    362.94 o 
  -6   9   8      906.02      966.70     83.67 o 
  -5   9   8        4.92       -4.77     44.00 o 
  -4   9   8     3187.42     3154.28    227.75 o 
  -3   9   8     3703.68     3951.51    260.09 o 
  -2   9   8      663.88      717.89    130.04 o 
  -1   9   8     1874.35     1965.39    131.35 o 
   0   9   8     2219.65     2532.05    195.86 o 
   1   9   8      486.27      426.79     86.49 o 
   2   9   8     2338.79     2650.69    170.69 o 
   3   9   8      131.51       32.89     64.78 o 
 -16  10   8       71.90       70.32     93.12 o 
 -15  10   8      443.10      500.74    133.05 o 
 -14  10   8      294.65      131.81     92.76 o 
 -13  10   8     2442.29     2369.95    221.04 o 
 -12  10   8       71.93       68.20     64.85 o 
 -11  10   8     3428.43     3191.56    228.64 o 
 -10  10   8     8463.63     8040.85    264.38 o 
  -9  10   8      633.14      606.56     80.73 o 
  -8  10   8     7981.45     8244.15    285.00 o 
  -7  10   8       35.54      -28.65     28.65 o 
  -6  10   8      175.41      175.98     80.92 o 
  -5  10   8      609.35      672.66    128.81 o 
  -4  10   8     6645.00     7005.08    365.04 o 
  -3  10   8        2.74       27.56     60.43 o 
  -2  10   8     4823.82     4953.88    309.56 o 
  -1  10   8     1646.88     1376.95    177.57 o 
   0  10   8       10.64      -16.43     67.14 o 
   1  10   8     2237.81     2282.67    230.05 o 
 -16  11   8       29.11       10.25     80.92 o 
 -15  11   8      183.79      109.19     83.75 o 
 -14  11   8     3379.31     3826.59    286.59 o 
 -13  11   8       92.68       73.75     53.08 o 
 -12  11   8     6802.42     7257.59    263.39 o 
 -11  11   8       25.18       50.14     44.18 o 
 -10  11   8      209.75      162.19     57.23 o 
  -9  11   8     3708.04     3292.79    386.33 o 
  -8  11   8     3277.09     3174.42    160.19 o 
  -7  11   8      316.65      381.12    107.43 o 
  -6  11   8      366.63      273.69     93.65 o 
  -5  11   8     7097.38     7452.46    391.90 o 
  -4  11   8      167.65      205.67     90.29 o 
  -3  11   8     3183.54     3248.63    267.16 o 
  -2  11   8     1017.65     1015.97    165.56 o 
  -1  11   8        0.02       -1.06     69.09 o 
   0  11   8     1405.29     1358.04    197.01 o 
 -16  12   8     1127.21     1414.94    203.37 o 
 -15  12   8     1509.98     1297.62    187.65 o 
 -14  12   8       36.89       55.13     75.45 o 
 -13  12   8     2258.00     2123.58    152.76 o 
 -12  12   8      190.63      178.26     67.04 o 
 -11  12   8        0.36       26.87     47.77 o 
 -10  12   8      740.55      832.40    100.49 o 
  -9  12   8     1219.54     1464.41    180.75 o 
  -8  12   8      153.30       78.80     73.68 o 
  -7  12   8     2239.43     2093.08    218.74 o 
  -6  12   8     3696.50     3899.92    285.36 o 
  -5  12   8      177.26       84.99     77.57 o 
  -4  12   8     1985.66     2591.88    249.49 o 
  -3  12   8       28.34       41.52     80.04 o 
  -2  12   8       43.25       94.71     87.82 o 
 -15  13   8      173.81      159.91     93.47 o 
 -14  13   8      958.36     1003.25    173.69 o 
 -13  13   8      165.58      161.33     71.84 o 
 -12  13   8       15.80       48.84     52.51 o 
 -11  13   8      849.11      889.90    213.18 o 
 -10  13   8     3173.84     2895.08    251.61 o 
  -9  13   8        1.78       70.15     79.86 o 
  -8  13   8     2225.66     2301.75    231.99 o 
  -7  13   8     2072.41     2000.85    219.27 o 
  -6  13   8       60.79       65.20     82.69 o 
  -5  13   8     1878.18     1702.77    215.74 o 
  -4  13   8        8.12        5.65     78.27 o 
  -3  13   8        0.44        7.95     81.10 o 
 -14  14   8     1854.29     2110.22    232.35 o 
 -13  14   8        5.28        1.95     56.19 o 
 -12  14   8       39.70       10.07     81.81 o 
 -11  14   8     3111.90     3073.89    264.68 o 
 -10  14   8        5.59      -43.47     79.86 o 
  -9  14   8     1917.76     2183.37    233.05 o 
  -8  14   8      587.40      550.04    149.66 o 
  -7  14   8      157.66      113.79    103.36 o 
  -6  14   8     1273.70     1256.98    206.37 o 
 -10  15   8     1771.38     2534.80    262.56 o 
   3 -16   9       12.44       13.21     54.13 o 
   4 -16   9     2137.40     2570.49    168.02 o 
   5 -16   9      626.91      702.78    104.29 o 
   6 -16   9        7.46      -12.42     54.01 o 
   7 -16   9      543.26      560.29    123.15 o 
   9 -16   9      151.49      163.79    118.03 o 
  10 -16   9     1716.77     1749.06    221.75 o 
  11 -16   9     1413.17     1291.26    205.14 o 
   1 -15   9      223.35      216.45     92.23 o 
   2 -15   9        7.72       10.70     67.76 o 
   3 -15   9      544.84      540.20     95.04 o 
   4 -15   9     3745.80     4125.54    199.71 o 
   5 -15   9      197.30       83.19     60.25 o 
   6 -15   9      234.58      196.33     65.57 o 
   7 -15   9     1866.35     1888.47    178.81 o 
   8 -15   9      145.15      190.80     65.41 o 
   9 -15   9     2842.07     2911.38    163.57 o 
  10 -15   9      137.54      200.19    111.14 o 
  11 -15   9        1.18       57.78     92.23 o 
  12 -15   9       98.91        3.89     81.63 o 
  -1 -14   9     1470.47     1478.90    189.24 o 
   0 -14   9       37.74       51.77     74.39 o 
   1 -14   9      172.17      149.98     63.69 o 
   2 -14   9       47.93       44.55     49.06 o 
   3 -14   9     2855.22     2840.75    221.48 o 
   4 -14   9        1.52        8.52     48.38 o 
   5 -14   9     1430.02     1689.87    165.56 o 
   6 -14   9     2320.16     2362.13    139.85 o 
   7 -14   9      190.58      215.99     62.71 o 
   8 -14   9     3019.12     3637.33    324.49 o 
   9 -14   9      184.75      325.21     71.78 o 
  10 -14   9        1.06       13.73     46.63 o 
  11 -14   9       46.68       39.27     53.02 o 
  12 -14   9     1795.94     1482.26    203.19 o 
  13 -14   9       56.68      -78.45     78.45 o 
  -3 -13   9        0.97       17.67     80.92 o 
  -2 -13   9      513.40      339.07    110.43 o 
  -1 -13   9     2545.81     2614.32    226.34 o 
   0 -13   9      174.24      128.81     78.98 o 
   1 -13   9      107.32       65.49     47.21 o 
   2 -13   9     2117.58     2343.87    142.85 o 
   3 -13   9       23.42        2.74     50.09 o 
   4 -13   9     2653.28     2336.69    168.65 o 
   5 -13   9     1870.30     1843.55    128.59 o 
   6 -13   9        1.68       -4.74     30.48 o 
   7 -13   9     1545.39     1693.05    117.78 o 
   8 -13   9      863.22      781.69     88.90 o 
   9 -13   9      220.27      102.07     50.98 o 
  10 -13   9      541.60      445.78     76.96 o 
  11 -13   9     1986.98     2241.06    146.10 o 
  12 -13   9       41.22       11.28     54.99 o 
  13 -13   9     2841.62     3458.54    301.79 o 
  -4 -12   9       30.20       17.32     80.22 o 
  -3 -12   9      589.01      512.93    134.81 o 
  -2 -12   9     4203.19     3807.51    260.97 o 
  -1 -12   9        8.34      -31.98     49.83 o 
   0 -12   9      368.50      439.25    100.89 o 
   1 -12   9     3989.21     4059.56    210.70 o 
   2 -12   9       61.80      129.16     56.45 o 
   3 -12   9     5562.15     5370.69    198.01 o 
   4 -12   9      490.01      472.69     68.13 o 
   5 -12   9      172.13      165.72     60.30 o 
   6 -12   9      385.17      405.59     53.67 o 
   7 -12   9     5352.53     5230.92    197.44 o 
   8 -12   9      198.80      108.36     48.82 o 
   9 -12   9     1647.21     1775.06    124.32 o 
  10 -12   9     5275.80     5477.72    239.59 o 
  11 -12   9        1.14       35.08     44.26 o 
  12 -12   9     3224.16     3218.39    174.63 o 
  13 -12   9       14.11       60.47     56.13 o 
  14 -12   9        4.49       19.61     91.53 o 
  -5 -11   9        2.70       44.00     72.27 o 
  -4 -11   9      303.07      316.10    104.78 o 
  -3 -11   9     3493.96     3231.14    235.53 o 
  -2 -11   9      278.96      163.26     74.03 o 
  -1 -11   9     5096.51     5502.85    293.84 o 
   0 -11   9     6221.08     6569.36    311.15 o 
   1 -11   9      550.78      553.28     72.93 o 
   2 -11   9     3403.90     3622.00    203.99 o 
   3 -11   9      702.80      556.54    127.84 o 
   4 -11   9      549.76      495.50     53.12 o 
   5 -11   9      262.35      234.33     40.12 o 
   6 -11   9     7278.50     7531.50    234.26 o 
   7 -11   9     2362.38     2052.36    120.05 o 
   8 -11   9     2406.29     2515.14    134.83 o 
   9 -11   9     2237.39     2295.13    132.15 o 
  10 -11   9        6.77      -31.60     41.79 o 
  11 -11   9     1932.98     1706.28    142.50 o 
  12 -11   9     1086.51      953.51    106.99 o 
  13 -11   9      354.89      419.38    149.04 o 
  14 -11   9        2.11       76.41     61.78 o 
  -7 -10   9      466.96      713.83    153.54 o 
  -6 -10   9       44.97      -42.41     68.03 o 
  -5 -10   9      250.79      347.90    109.90 o 
  -4 -10   9     4318.40     5433.95    309.92 o 
  -3 -10   9      398.00      477.77    105.48 o 
  -2 -10   9     4150.09     4389.00    254.96 o 
  -1 -10   9     2003.60     2420.31    182.52 o 
   0 -10   9      171.60      214.68     71.56 o 
   1 -10   9      675.17      690.15    100.01 o 
   2 -10   9     7536.33     7362.52    302.67 o 
   3 -10   9      841.14      812.78    100.71 o 
   4 -10   9        4.38      -22.92     22.92 o 
   5 -10   9    11085.69    10829.63    281.23 o 
   6 -10   9       33.08       32.87     32.00 o 
   7 -10   9     8545.14     8903.35    258.65 o 
   8 -10   9      280.41      252.09     66.61 o 
   9 -10   9     4126.16     4290.94    194.54 o 
  10 -10   9     2361.45     2256.74    136.61 o 
  11 -10   9     3276.22     3031.22    165.89 o 
  12 -10   9      172.01      150.54     62.32 o 
  13 -10   9       83.60       70.27     59.83 o 
  14 -10   9     2269.49     2432.67    175.63 o 
  -8  -9   9     1553.71     1651.17    199.84 o 
  -7  -9   9        3.09       -6.89     66.44 o 
  -6  -9   9     1409.47     1309.98    165.74 o 
  -5  -9   9     4869.50     5342.77    300.55 o 
  -4  -9   9      493.21      394.02     93.29 o 
  -3  -9   9     2227.86     1763.20    161.32 o 
  -2  -9   9      283.58      262.92     72.44 o 
  -1  -9   9       17.33       27.74     40.82 o 
   0  -9   9      998.60      924.80    107.96 o 
   1  -9   9     2208.83     1831.93    139.06 o 
   2  -9   9      680.61      746.16     93.65 o 
   3  -9   9      508.37      461.22     55.58 o 
   4  -9   9    12999.46    13410.13    312.56 o 
   5  -9   9        9.05      -12.18     23.61 o 
   6  -9   9     7194.70     7180.76    216.77 o 
   7  -9   9     1876.99     2023.28    187.12 o 
   8  -9   9      243.17      152.82     47.78 o 
   9  -9   9       83.86       37.76     42.33 o 
  10  -9   9     5410.41     5388.02    211.97 o 
  11  -9   9      188.67      228.58     62.91 o 
  12  -9   9      561.89      643.92    122.83 o 
  13  -9   9     3104.33     3477.73    191.15 o 
  14  -9   9       12.25       55.28     66.14 o 
  -9  -8   9     2141.47     2118.87    223.69 o 
  -8  -8   9        2.46       -1.59     69.44 o 
  -7  -8   9     1724.64     1819.56    189.59 o 
  -6  -8   9      978.58      768.43    127.92 o 
  -5  -8   9     1204.43     1124.11    138.35 o 
  -4  -8   9      733.30      575.48     98.06 o 
  -3  -8   9     1445.94     1474.31    140.12 o 
  -2  -8   9        7.84       -6.71     31.98 o 
  -1  -8   9     1746.66     1583.33    130.40 o 
   0  -8   9     7776.42     7331.07    289.95 o 
   1  -8   9     2117.69     1921.33    133.58 o 
   2  -8   9     7610.12     7916.45    290.48 o 
   3  -8   9     4103.31     4026.92    143.29 o 
   4  -8   9      689.02      642.04     63.61 o 
   5  -8   9     6357.61     6147.78    250.02 o 
   6  -8   9       75.38       53.08     29.82 o 
   7  -8   9     1000.85      912.83     83.01 o 
   8  -8   9      940.10      975.53     88.92 o 
   9  -8   9    12670.75    13265.80    347.93 o 
  10  -8   9        2.17        3.65     43.59 o 
  11  -8   9     3514.94     3504.02    177.21 o 
  12  -8   9     2345.43     2241.57    153.10 o 
  13  -8   9      307.41      272.88     77.24 o 
  14  -8   9      566.20      394.47     93.42 o 
 -10  -7   9     1626.84     1622.73    205.49 o 
  -9  -7   9        6.25      -55.13     55.13 o 
  -8  -7   9     1392.10     1220.23    162.56 o 
  -7  -7   9      637.15      623.19    119.27 o 
  -6  -7   9      628.58      714.01    116.62 o 
  -5  -7   9      648.82      803.94    114.32 o 
  -4  -7   9     2621.24     2718.03    179.87 o 
  -3  -7   9     2891.74     3089.61    183.76 o 
  -2  -7   9       51.26       -9.72     29.86 o 
  -1  -7   9    36320.36    35708.66    867.02 o 
   0  -7   9     1139.64     1062.79     99.65 o 
   1  -7   9    11377.66    10396.30    336.60 o 
   2  -7   9      467.48      383.24     64.14 o 
   3  -7   9      414.12      468.11     65.02 o 
   4  -7   9     3881.39     3693.76    135.51 o 
   5  -7   9     3211.73     3114.68    129.56 o 
   6  -7   9     1343.67     1248.43     93.91 o 
   7  -7   9      677.09      703.01    141.00 o 
   8  -7   9    18316.36    17939.78    414.79 o 
   9  -7   9       88.89       37.22     38.88 o 
  10  -7   9     1337.73     1366.01    133.14 o 
  11  -7   9      671.17      549.02    126.42 o 
  12  -7   9      790.51      740.31    103.00 o 
  13  -7   9      197.86      165.44     74.33 o 
 -10  -6   9        7.36       16.26     69.79 o 
  -9  -6   9     1279.31     1478.72    170.68 o 
  -8  -6   9      164.10      134.46     73.86 o 
  -7  -6   9      100.70      199.48     74.92 o 
  -6  -6   9      338.83      322.46     87.11 o 
  -5  -6   9     9764.94     9900.51    365.57 o 
  -4  -6   9     4118.80     3873.24    206.37 o 
  -3  -6   9     5916.01     5615.94    239.77 o 
  -2  -6   9    20918.10    20619.27    560.46 o 
  -1  -6   9     3294.84     3339.28    166.62 o 
   0  -6   9     6938.47     6358.92    236.94 o 
   1  -6   9        5.85        7.42     25.09 o 
   2  -6   9     9401.59     9851.92    318.93 o 
   3  -6   9       16.59       12.99     18.68 o 
   4  -6   9    26532.12    26311.93    767.72 o 
   5  -6   9      364.84      323.10     50.16 o 
   6  -6   9     1165.32     1182.92    204.96 o 
   7  -6   9     6949.34     6871.43    355.24 o 
   8  -6   9     1049.85      806.57    114.41 o 
   9  -6   9     1777.40     1691.56    120.00 o 
  10  -6   9       13.60      -41.85     59.72 o 
  11  -6   9     2336.38     2288.11    152.55 o 
  12  -6   9      447.99      418.52     85.34 o 
  13  -6   9     3041.02     3300.00    198.89 o 
 -11  -5   9      157.84       55.13     77.74 o 
 -10  -5   9      933.43      943.88    146.65 o 
  -9  -5   9      506.08      213.27     86.23 o 
  -8  -5   9     1785.85     2138.84    183.40 o 
  -7  -5   9       90.49      -35.69     42.41 o 
  -6  -5   9    10715.23     7167.10    275.81 o 
  -5  -5   9     2276.94     2383.95    136.14 o 
  -4  -5   9     6167.13     6136.80    174.66 o 
  -3  -5   9     2829.04     2678.28    150.54 o 
  -2  -5   9     6642.75     7080.17    256.38 o 
  -1  -5   9     1052.58     1117.04     87.82 o 
   0  -5   9     5780.10     6079.75    222.28 o 
   1  -5   9     3691.60     3845.85    170.68 o 
   2  -5   9     4285.79     4413.38    185.88 o 
   3  -5   9    40509.31    39552.62    675.70 o 
   4  -5   9      172.47      145.80     35.81 o 
   5  -5   9     2832.00     2710.93    189.06 o 
   6  -5   9       13.56        0.33     24.32 o 
   7  -5   9     2478.06     2241.97    122.94 o 
   8  -5   9     1219.43     1087.43    241.80 o 
   9  -5   9     3233.37     3257.98    165.90 o 
  10  -5   9      937.72     1052.84    275.20 o 
  11  -5   9      131.61       90.95    112.64 o 
  12  -5   9     3074.93     3324.80    473.88 o 
  13  -5   9       11.21       74.56     90.64 o 
 -12  -4   9     1371.05     1316.17    182.87 o 
 -11  -4   9      493.26      802.88    139.94 o 
 -10  -4   9     2989.25     3109.93    228.64 o 
  -9  -4   9     2105.46     1896.24    172.10 o 
  -8  -4   9      926.83      961.73    123.33 o 
  -7  -4   9     6651.40     7719.24    218.44 o 
  -6  -4   9     5981.31     6141.59    272.90 o 
  -5  -4   9     5641.47     6059.22    174.04 o 
  -4  -4   9     1435.39     1676.51    129.43 o 
  -3  -4   9     2920.78     2728.99    141.88 o 
  -2  -4   9       63.99       51.42     27.92 o 
  -1  -4   9    22568.36    21991.10    544.21 o 
   0  -4   9     4970.41     4831.96    185.17 o 
   1  -4   9     1460.26     1237.19     87.11 o 
   2  -4   9    16871.45    15724.94    432.72 o 
   3  -4   9      239.69      384.16     47.10 o 
   4  -4   9     2636.56     2256.45    105.04 o 
   5  -4   9      240.55      204.90     74.74 o 
   6  -4   9     9593.89    10005.65    269.36 o 
   7  -4   9     2650.26     2665.69    260.71 o 
   8  -4   9     3529.94     3480.44    161.98 o 
   9  -4   9     1180.26     1297.48    138.08 o 
  10  -4   9      694.69      674.45     91.18 o 
  11  -4   9     2521.51     2408.17    198.69 o 
  12  -4   9      113.90       -7.77     61.31 o 
 -13  -3   9     1498.83     1378.36    187.65 o 
 -12  -3   9      153.51       48.24     80.92 o 
 -11  -3   9     5085.45     5782.03    316.81 o 
 -10  -3   9      563.43      506.93    107.43 o 
  -9  -3   9       77.53       98.59     60.25 o 
  -8  -3   9     5589.43     5501.68    181.28 o 
  -7  -3   9     8163.63     8387.65    224.13 o 
  -6  -3   9     1717.74     1451.41     80.48 o 
  -5  -3   9      127.62      109.52     28.55 o 
  -4  -3   9     1003.29      902.40     60.16 o 
  -3  -3   9      649.56      509.58     61.13 o 
  -2  -3   9    23958.90    22949.47    551.63 o 
  -1  -3   9     1778.50     1861.26    101.77 o 
   0  -3   9      131.08      209.38     39.58 o 
   1  -3   9    26440.87    26302.88    632.73 o 
   2  -3   9     1336.65     1297.97     96.65 o 
   3  -3   9     4131.34     3715.98    184.11 o 
   4  -3   9       10.62       46.02     24.89 o 
   5  -3   9     8876.52     9010.62    246.00 o 
   6  -3   9       27.35        4.31     34.10 o 
   7  -3   9    10114.30    10181.54    285.03 o 
   8  -3   9      556.68      535.13     75.04 o 
   9  -3   9     2229.76     2412.61    145.00 o 
  10  -3   9     2436.57     2476.13    238.89 o 
  11  -3   9      795.74      637.68    147.01 o 
  12  -3   9      213.41      197.01    109.72 o 
 -13  -2   9       23.23      137.82     91.00 o 
 -12  -2   9     5236.08     5745.80    318.57 o 
 -11  -2   9        0.60       41.17     60.07 o 
 -10  -2   9      610.26      462.36     67.52 o 
  -9  -2   9     4157.95     4281.63    162.53 o 
  -8  -2   9      149.22      145.53     38.39 o 
  -7  -2   9     2286.00     2299.15    104.58 o 
  -6  -2   9    12918.78    13295.78    284.67 o 
  -5  -2   9     6494.83     6700.30    174.39 o 
  -4  -2   9      354.76      373.44     39.78 o 
  -3  -2   9    33505.42    32749.09    737.33 o 
  -2  -2   9        5.22       -4.59     13.08 o 
  -1  -2   9     3205.35     2654.95    117.85 o 
   0  -2   9      151.43      150.72     36.57 o 
   1  -2   9      507.90      506.09     43.89 o 
   2  -2   9     4035.24     4249.06    192.42 o 
   3  -2   9     5082.82     5503.74    238.18 o 
   4  -2   9     9325.11     9408.96    348.43 o 
   5  -2   9      340.23      297.92     52.40 o 
   6  -2   9    19509.59    20160.23    438.85 o 
   7  -2   9       61.09       -2.77     31.67 o 
   8  -2   9     1191.61     1234.75    103.10 o 
   9  -2   9     1524.45     1164.21    158.31 o 
  10  -2   9     1105.90     1131.70    165.21 o 
  11  -2   9      424.58      169.27     91.70 o 
 -14  -1   9       13.84      -67.50     77.74 o 
 -13  -1   9     4028.60     4434.05    283.94 o 
 -12  -1   9       28.64       45.76     62.90 o 
 -11  -1   9     3045.18     3299.98    152.86 o 
 -10  -1   9       72.62      121.32     62.11 o 
  -9  -1   9      290.84      301.66     53.98 o 
  -8  -1   9      774.05      643.29     61.25 o 
  -7  -1   9     9563.66     9992.15    238.67 o 
  -6  -1   9    19214.48    18794.00    360.16 o 
  -5  -1   9      326.48      271.69     35.38 o 
  -4  -1   9    41194.91    41538.97    670.17 o 
  -3  -1   9      168.95      149.48     31.10 o 
  -2  -1   9     3565.24     3233.09    127.22 o 
  -1  -1   9      514.44      520.71     53.54 o 
   0  -1   9    55222.58    56512.77    858.02 o 
   1  -1   9     1422.10     1409.64    101.95 o 
   2  -1   9    15610.24    16595.85    477.06 o 
   3  -1   9     1025.11      867.55     99.30 o 
   4  -1   9      157.47      120.82     29.33 o 
   5  -1   9     7279.00     6395.85    297.02 o 
   6  -1   9      831.41      740.60    147.45 o 
   7  -1   9      321.13      200.55     52.39 o 
   8  -1   9        6.80       31.45     66.08 o 
   9  -1   9     1975.69     2081.95    210.44 o 
  10  -1   9      877.05      898.12    158.31 o 
  11  -1   9     2920.69     2662.02    259.91 o 
 -13   0   9      445.71      335.89    106.54 o 
 -12   0   9     1113.47     1338.95    105.91 o 
 -11   0   9     2085.07     2312.57    182.87 o 
 -10   0   9     5623.31     5526.58    184.24 o 
  -9   0   9     1082.17     1119.27    147.98 o 
  -8   0   9     4868.22     5391.58    164.27 o 
  -7   0   9     1954.27     2205.72     94.33 o 
  -6   0   9     3589.69     3817.48    119.26 o 
  -5   0   9    17427.08    18274.05    336.95 o 
  -4   0   9    10077.67    10354.10    211.64 o 
  -3   0   9     3064.81     3241.08    108.84 o 
  -2   0   9       89.73      121.56     27.39 o 
  -1   0   9    42503.10    42885.73    896.79 o 
   0   0   9      168.60      293.84     52.12 o 
   1   0   9    34794.88    35182.82    837.69 o 
   2   0   9        5.59       16.08     31.63 o 
   3   0   9      804.27      843.13     61.49 o 
   4   0   9     2707.42     2583.71    129.96 o 
   5   0   9      778.91      822.50    119.97 o 
   6   0   9      366.72      230.76     83.57 o 
   7   0   9     1649.36     1610.89    179.16 o 
   8   0   9     4568.02     4253.30    288.89 o 
   9   0   9      243.16      159.55     91.00 o 
  10   0   9     1615.85     1712.49    215.21 o 
 -13   1   9      155.76      150.01     73.50 o 
 -12   1   9     2605.31     2916.51    208.76 o 
 -11   1   9     4579.37     4696.19    171.08 o 
 -10   1   9       29.58       51.27     30.04 o 
  -9   1   9     9468.16     9517.13    235.72 o 
  -8   1   9      187.88      261.22     39.52 o 
  -7   1   9     3324.84     3365.98    112.03 o 
  -6   1   9     1194.19     1304.44     62.41 o 
  -5   1   9    15426.52    16152.88    297.39 o 
  -4   1   9    11489.59    12530.55    239.16 o 
  -3   1   9    10252.25    10179.10    203.59 o 
  -2   1   9     5924.52     5566.64    180.22 o 
  -1   1   9       85.40       88.88     34.45 o 
   0   1   9    28431.01    27791.32    677.79 o 
   1   1   9      385.70      221.39     55.30 o 
   2   1   9     1712.46     1469.61    144.00 o 
   3   1   9     2032.96     1926.43    107.52 o 
   4   1   9     3647.46     3488.43    131.36 o 
   5   1   9      644.92      597.04    110.43 o 
   6   1   9     6106.72     5452.50    307.09 o 
   7   1   9     2129.68     1764.96    188.71 o 
   8   1   9        4.19      -18.20     67.32 o 
   9   1   9     1895.55     2058.45    227.58 o 
  10   1   9        1.66      -56.54     81.98 o 
 -15   2   9     2237.32     2875.29    250.55 o 
 -14   2   9       99.84       55.66     77.04 o 
 -13   2   9     2312.34     2037.24    192.95 o 
 -12   2   9     1520.42     1387.20    156.72 o 
 -11   2   9      142.75      157.25     67.85 o 
 -10   2   9    12518.77    12937.45    294.42 o 
  -9   2   9     2390.80     2463.98    200.90 o 
  -8   2   9     2998.81     3161.06    107.34 o 
  -7   2   9       20.92       33.56     17.85 o 
  -6   2   9    20533.68    22833.59    514.52 o 
  -5   2   9     5862.79     6856.73    238.27 o 
  -4   2   9     3436.09     3053.55     86.26 o 
  -3   2   9     1488.94     1928.97    148.42 o 
  -2   2   9      185.63      143.04     27.03 o 
  -1   2   9     7248.23     7460.41    252.67 o 
   0   2   9       11.20       17.49     26.86 o 
   1   2   9     1090.13     1088.73    116.88 o 
   2   2   9       21.75       18.80     23.39 o 
   3   2   9     8173.44     8030.59    222.31 o 
   4   2   9       79.58       46.11     30.91 o 
   5   2   9    12717.08    13175.29    504.28 o 
   6   2   9      908.66      902.36    146.83 o 
   7   2   9       98.03      -37.28     72.44 o 
   8   2   9     2077.29     1955.61    224.04 o 
   9   2   9      242.78      195.24    110.61 o 
 -16   3   9     1441.44     1413.53    197.19 o 
 -15   3   9      127.52       49.30     82.34 o 
 -14   3   9     3909.27     4352.07    289.24 o 
 -13   3   9      182.41       27.74     57.25 o 
 -12   3   9       54.58      -42.41     46.12 o 
 -11   3   9     5869.09     5837.86    296.66 o 
 -10   3   9     1156.19      906.25    117.85 o 
  -9   3   9     1322.03     1073.93    120.33 o 
  -8   3   9      317.01      285.36     71.91 o 
  -7   3   9    21437.15    22197.15    382.45 o 
  -6   3   9     1694.33     1627.47     53.15 o 
  -5   3   9    25038.90    24809.88    682.38 o 
  -4   3   9     4752.84     5482.12    126.05 o 
  -3   3   9     1467.34     1366.33     61.93 o 
  -2   3   9    10549.27    10546.58    496.68 o 
  -1   3   9     5377.29     5619.35    181.81 o 
   0   3   9      506.48      470.27     52.81 o 
   1   3   9     2186.63     2337.43    109.40 o 
   2   3   9     6590.12     6450.92    196.85 o 
   3   3   9        8.60       -7.92     25.62 o 
   4   3   9     9483.22     9490.86    262.71 o 
   5   3   9     1769.28     1525.19    174.57 o 
   6   3   9       15.32        9.72     61.67 o 
   7   3   9     1921.55     1695.17    206.37 o 
   8   3   9      795.52      810.83    174.57 o 
 -16   4   9       96.68      144.89    104.07 o 
 -15   4   9     4445.86     4710.40    321.05 o 
 -14   4   9        0.52      -34.28     53.36 o 
 -13   4   9     1289.57     1437.03    166.97 o 
 -12   4   9       10.23      -32.51     32.51 o 
 -11   4   9     4471.99     4531.06    258.68 o 
 -10   4   9      123.28       64.32     56.36 o 
  -9   4   9     6885.72     6883.52    310.45 o 
  -8   4   9    11193.11    11581.19    413.46 o 
  -7   4   9      480.55      528.84     84.81 o 
  -6   4   9    26213.42    25740.30    699.52 o 
  -5   4   9     4466.47     4321.57     96.89 o 
  -4   4   9     3946.84     3657.78    102.53 o 
  -3   4   9      954.56     1008.92     57.01 o 
  -2   4   9    18256.59    18425.21    623.45 o 
  -1   4   9      683.86      622.72     44.70 o 
   0   4   9     6087.63     6069.00    142.47 o 
   1   4   9     2230.44     2448.98    118.16 o 
   2   4   9      200.78      431.30     95.59 o 
   3   4   9     5712.18     5390.45    194.02 o 
   4   4   9       89.20       76.51     47.29 o 
   5   4   9        2.44       -1.59     57.42 o 
   6   4   9      402.95      211.15     98.24 o 
   7   4   9     2423.59     2290.26    250.37 o 
 -16   5   9     2932.65     3212.06    272.46 o 
 -15   5   9      723.71      856.24    162.20 o 
 -14   5   9      309.75      110.43     80.04 o 
 -13   5   9     1119.07     1193.90    158.84 o 
 -12   5   9     2551.14     2490.99    204.25 o 
 -11   5   9       61.71       55.83     56.19 o 
 -10   5   9     9261.62     8317.54    356.92 o 
  -9   5   9     3991.68     4265.67    238.89 o 
  -8   5   9     4510.35     4370.09    227.75 o 
  -7   5   9     8029.96     8077.94    318.40 o 
  -6   5   9     8058.58     8052.32    309.03 o 
  -5   5   9       16.23        9.01     26.33 o 
  -4   5   9      361.86      391.97     91.79 o 
  -3   5   9    15916.88    15796.45    307.37 o 
  -2   5   9      544.99      614.23     45.66 o 
  -1   5   9     8429.82     8332.72    175.66 o 
   0   5   9     1540.44     1656.84    142.59 o 
   1   5   9      261.90      217.97     97.27 o 
   2   5   9    10488.79    11053.97    300.37 o 
   3   5   9     3953.14     4107.79    211.76 o 
   4   5   9      476.71      474.06    121.03 o 
   5   5   9       19.02      -13.61     72.97 o 
   6   5   9     2194.21     2018.51    227.40 o 
 -16   6   9     1940.60     1928.58    220.86 o 
 -15   6   9      228.53      299.31    112.55 o 
 -14   6   9     1132.66     1182.94    163.62 o 
 -13   6   9     3498.94     3409.60    247.72 o 
 -12   6   9      274.74      305.50     90.64 o 
 -11   6   9    13179.26    12506.52    475.65 o 
 -10   6   9     1454.81     1200.97    134.99 o 
  -9   6   9      400.76      281.29     76.86 o 
  -8   6   9      736.93      621.42     93.29 o 
  -7   6   9     2459.61     2286.38    155.84 o 
  -6   6   9     1144.92      993.71    102.30 o 
  -5   6   9      103.46      144.36     47.88 o 
  -4   6   9    17434.87    19180.30    538.38 o 
  -3   6   9       21.35        1.68     18.23 o 
  -2   6   9    11548.64    11038.60    213.29 o 
  -1   6   9      564.07      461.49     94.79 o 
   0   6   9       38.28       32.06     33.20 o 
   1   6   9     3513.45     3264.80    153.18 o 
   2   6   9     4219.90     4236.57    182.87 o 
   3   6   9        8.80       12.39     44.63 o 
   4   6   9     2509.99     2538.69    235.71 o 
   5   6   9     2582.35     2706.02    258.85 o 
 -17   7   9     1295.79     1213.33    197.89 o 
 -16   7   9        1.21      127.75     82.34 o 
 -15   7   9      751.05      920.38    165.03 o 
 -14   7   9     3252.26     3351.29    262.03 o 
 -13   7   9        0.14      -41.70     62.55 o 
 -12   7   9    10225.62     9985.32    436.96 o 
 -11   7   9     5471.81     4706.51    273.34 o 
 -10   7   9     2998.54     2663.97    192.06 o 
  -9   7   9      931.30      925.68    120.33 o 
  -8   7   9     2339.71     2150.68    162.38 o 
  -7   7   9       25.24       -2.12     31.27 o 
  -6   7   9     4215.62     3972.54    204.25 o 
  -5   7   9    10295.88    10693.68    277.75 o 
  -4   7   9      293.21      235.08     46.28 o 
  -3   7   9     7167.77     7260.57    338.89 o 
  -2   7   9       20.72       56.64     37.29 o 
  -1   7   9      123.30      126.88     71.38 o 
   0   7   9      147.56      123.51     48.73 o 
   1   7   9     8585.80     8881.79    276.27 o 
   2   7   9      116.07       54.18     51.12 o 
   3   7   9     2978.68     3252.44    175.69 o 
   4   7   9     1185.54     1095.48    181.99 o 
 -17   8   9        0.27        4.24     91.70 o 
 -16   8   9     1959.11     2233.72    238.71 o 
 -15   8   9      308.50      197.01    103.19 o 
 -14   8   9       13.44       51.06     68.73 o 
 -13   8   9     3485.02     3540.53    254.61 o 
 -12   8   9      549.70      480.95    110.79 o 
 -11   8   9     1125.25     1082.76    144.18 o 
 -10   8   9      354.44      284.30     81.45 o 
  -9   8   9     1319.29      802.18    113.44 o 
  -8   8   9     3018.29     2825.11    188.88 o 
  -7   8   9    18273.90    17561.29    544.91 o 
  -6   8   9     4137.53     4263.20    165.17 o 
  -5   8   9      286.48      153.23     42.45 o 
  -4   8   9     1165.68     1193.19    148.24 o 
  -3   8   9     3062.80     2909.92    215.39 o 
  -2   8   9      239.27      313.10     91.17 o 
  -1   8   9       33.42        1.01     44.88 o 
   0   8   9    10465.45    10961.94    433.16 o 
   1   8   9      441.11      496.77     85.02 o 
   2   8   9     2846.79     3109.28    174.52 o 
   3   8   9      488.06      403.14     87.52 o 
 -16   9   9        3.53       30.21     75.09 o 
 -15   9   9       36.59      -53.18     53.18 o 
 -14   9   9       59.21       45.41     69.44 o 
 -13   9   9     2657.92     2806.02    230.40 o 
 -12   9   9      150.25       87.11     63.79 o 
 -11   9   9      646.10      563.47    117.50 o 
 -10   9   9    25342.49    25096.97    768.43 o 
  -9   9   9      891.09      803.24    115.73 o 
  -8   9   9     7590.23     7964.02    547.21 o 
  -7   9   9        0.16       29.77     27.66 o 
  -6   9   9       17.09       32.05     31.62 o 
  -5   9   9      928.77      814.01    134.28 o 
  -4   9   9     4377.87     4756.34    287.83 o 
  -3   9   9      221.42       98.06     69.44 o 
  -2   9   9     2087.84     2302.99    208.14 o 
  -1   9   9     4101.15     4243.76    285.36 o 
   0   9   9      391.93      361.69    111.32 o 
   1   9   9     2609.55     2368.20    159.38 o 
   2   9   9       57.89       -0.71     58.96 o 
 -16  10   9        2.90       80.39     88.35 o 
 -15  10   9      129.14      -17.49     65.55 o 
 -14  10   9     2212.13     2378.96    232.70 o 
 -13  10   9      226.78       93.12     73.86 o 
 -12  10   9     3702.81     3823.23    262.39 o 
 -11  10   9     2419.66     2425.26    204.25 o 
 -10  10   9     1209.76     1323.02    112.42 o 
  -9  10   9     4676.18     4532.10    192.40 o 
  -8  10   9     1109.18      921.06     95.15 o 
  -7  10   9      530.11      637.15    125.98 o 
  -6  10   9      398.21      442.43    111.14 o 
  -5  10   9     6555.31     6825.74    362.22 o 
  -4  10   9      133.29       69.79     73.86 o 
  -3  10   9     5694.33     5696.15    336.07 o 
  -2  10   9     1260.69     1331.72    178.99 o 
  -1  10   9       21.32       75.80     81.10 o 
   0  10   9     1434.68     1493.92    195.42 o 
   1  10   9      218.89      388.90    131.46 o 
 -16  11   9      868.27      705.17    163.44 o 
 -15  11   9     3180.57     3377.27    281.11 o 
 -14  11   9       42.30      106.37     84.81 o 
 -13  11   9     2900.40     3085.20    234.56 o 
 -12  11   9      236.88      185.96     63.49 o 
 -11  11   9       17.02       51.44     46.84 o 
 -10  11   9     1222.27     1076.50    106.84 o 
  -9  11   9      972.09      811.43     93.31 o 
  -8  11   9      225.63      238.53     88.70 o 
  -7  11   9      641.79      606.23    129.16 o 
  -6  11   9     3391.06     3092.26    249.66 o 
  -5  11   9        1.55       44.53     68.56 o 
  -4  11   9     5063.18     5530.77    342.07 o 
  -3  11   9      928.93      826.91    158.67 o 
  -2  11   9       30.52       45.41     86.58 o 
  -1  11   9      236.79      380.42    133.93 o 
 -15  12   9       19.38       66.26     82.51 o 
 -14  12   9     1660.46     1449.04    195.60 o 
 -13  12   9      564.93      540.18     96.66 o 
 -12  12   9        7.82       -8.14     47.93 o 
 -11  12   9      934.70      870.61    104.26 o 
 -10  12   9     1184.37     1176.36    115.04 o 
  -9  12   9      168.67      142.06     88.35 o 
  -8  12   9     3214.65     3276.73    260.09 o 
  -7  12   9     2386.32     2318.36    229.87 o 
  -6  12   9        9.81       80.22     68.38 o 
  -5  12   9     2060.68     1875.92    217.15 o 
  -4  12   9      299.75      376.53    126.33 o 
  -3  12   9      369.05      369.64    132.16 o 
  -2  12   9      106.48       51.42     87.82 o 
 -15  13   9      964.56      974.80    178.99 o 
 -14  13   9      489.54      577.43    144.53 o 
 -13  13   9        3.06       61.46     62.02 o 
 -12  13   9        0.82      -12.49     52.65 o 
 -11  13   9     3216.80     3597.25    282.00 o 
 -10  13   9        0.08      -33.92     73.15 o 
  -9  13   9     2255.94     2353.34    242.24 o 
  -8  13   9      767.75      657.82    150.36 o 
  -7  13   9        4.05      -28.98     71.21 o 
  -6  13   9     1431.37     1261.22    194.54 o 
  -5  13   9      163.02      203.55    113.08 o 
  -4  13   9       53.12       39.23    102.48 o 
 -13  14   9      664.51      680.24    116.79 o 
 -12  14   9     2302.14     2169.94    234.47 o 
 -11  14   9      218.31       80.57    100.89 o 
 -10  14   9     1973.89     1864.79    228.28 o 
  -9  14   9      168.47      286.95    115.91 o 
  -8  14   9       12.78       16.96     77.04 o 
  -7  14   9      287.81        1.94     88.35 o 
   3 -16  10      836.37      833.45    152.84 o 
   4 -16  10     1797.56     2104.57    156.12 o 
   5 -16  10        2.51      -27.72     54.11 o 
   6 -16  10      512.05      444.45     88.01 o 
   7 -16  10     1898.35     1783.34    193.65 o 
   8 -16  10      189.92       90.11     85.34 o 
   9 -16  10     1248.76     1520.07    207.43 o 
  10 -16  10      168.42       60.60    103.19 o 
   1 -15  10      255.25      331.30    118.38 o 
   2 -15  10      389.02      402.50    115.20 o 
   3 -15  10     3395.84     3677.48    191.44 o 
   4 -15  10       51.50       44.12     55.10 o 
   5 -15  10     2230.60     2136.63    146.74 o 
   6 -15  10      343.33      321.75     73.61 o 
   7 -15  10        2.48      -44.00     44.00 o 
   8 -15  10     1362.00     1331.82    119.35 o 
   9 -15  10       48.12       14.41     45.72 o 
  10 -15  10        0.99       47.45     56.04 o 
  11 -15  10       92.41      -15.90     84.46 o 
  12 -15  10      945.48     1021.63    194.54 o 
  -1 -14  10      165.71      167.33     88.70 o 
   0 -14  10      324.01      486.61    122.80 o 
   1 -14  10      145.47      153.72     86.23 o 
   2 -14  10     3048.50     3356.06    240.12 o 
   3 -14  10       22.42      -24.46     38.72 o 
   4 -14  10     3151.76     3222.65    165.98 o 
   5 -14  10     1734.88     1910.55    129.61 o 
   6 -14  10      290.97      246.50     51.54 o 
   7 -14  10     3158.34     3396.64    197.10 o 
   8 -14  10      533.62      485.80     81.98 o 
   9 -14  10       16.41        2.29     69.00 o 
  10 -14  10      174.64      139.42     62.51 o 
  11 -14  10     2130.06     2453.68    160.62 o 
  12 -14  10      231.83      152.66    102.30 o 
  -3 -13  10      352.66      336.07    114.67 o 
  -2 -13  10     1965.92     2106.68    209.91 o 
  -1 -13  10       79.85      130.04     76.51 o 
   0 -13  10      109.63       89.76     70.50 o 
   2 -13  10       15.06      -53.18     53.18 o 
   3 -13  10     3521.66     3710.50    236.06 o 
   4 -13  10     2403.29     2606.74    141.50 o 
   5 -13  10        3.97      -10.62     38.35 o 
   6 -13  10     1358.72     1409.00    129.51 o 
   7 -13  10     4802.85     5360.44    210.18 o 
   8 -13  10       14.83       16.27     41.73 o 
   9 -13  10      403.63      493.43    131.28 o 
  10 -13  10     4245.94     4970.79    215.34 o 
  11 -13  10       54.48        4.34     51.06 o 
  12 -13  10     1704.93     1445.41    128.67 o 
  13 -13  10       40.46       16.69     58.19 o 
  -4 -12  10        1.51      -19.61     63.96 o 
  -3 -12  10     3956.43     3758.92    274.22 o 
  -2 -12  10        0.95       -8.48     59.37 o 
  -1 -12  10     2843.78     2921.93    222.10 o 
   0 -12  10     2012.41     2124.53    189.24 o 
   1 -12  10      108.52       60.60     56.01 o 
   2 -12  10     2083.64     2228.07    179.52 o 
   3 -12  10       10.99        0.88     47.00 o 
   4 -12  10      566.32      472.12     96.65 o 
   5 -12  10      118.95      105.17     44.25 o 
   6 -12  10     9101.72     9869.57    285.60 o 
   7 -12  10      449.01      361.83    154.43 o 
   8 -12  10     1204.89     1170.08    103.29 o 
   9 -12  10     5900.39     6340.63    335.36 o 
  10 -12  10     2658.49     2752.32    332.44 o 
  11 -12  10     3728.77     3992.79    193.20 o 
  12 -12  10      372.97      426.58     83.73 o 
  13 -12  10      146.92      126.92     66.78 o 
  -5 -11  10       69.72       51.06     80.39 o 
  -4 -11  10     5721.89     6191.42    344.19 o 
  -3 -11  10       34.57       31.45     55.13 o 
  -2 -11  10     3238.83     3161.17    225.10 o 
  -1 -11  10     2687.57     2861.33    205.67 o 
   0 -11  10       68.48       91.17     57.07 o 
   1 -11  10       41.65       36.93     47.71 o 
   2 -11  10     5321.87     5782.03    280.94 o 
   3 -11  10     1984.53     2213.05    165.38 o 
   4 -11  10        6.29       15.20     35.69 o 
   5 -11  10     9278.51     9377.49    268.12 o 
   6 -11  10      291.60      309.85     60.77 o 
   7 -11  10     1180.25     1137.67    171.83 o 
   8 -11  10     1392.10     1527.14    113.18 o 
   9 -11  10       97.98       95.89     49.66 o 
  10 -11  10     1362.17     1114.11    191.97 o 
  11 -11  10     3747.69     3764.53    188.23 o 
  12 -11  10      249.84      124.37     69.00 o 
  13 -11  10      120.37       44.73     61.05 o 
  -7 -10  10       17.27       60.96     80.39 o 
  -6 -10  10      168.63      146.65     82.87 o 
  -5 -10  10     4549.00     4859.17    302.32 o 
  -4 -10  10       26.32       77.92     63.61 o 
  -3 -10  10     1296.35     1101.14    136.41 o 
  -2 -10  10      110.66       18.91     50.00 o 
  -1 -10  10     2041.21     2146.79    168.03 o 
   0 -10  10      477.96      375.64     86.40 o 
   1 -10  10    13978.16    13353.93    451.44 o 
   2 -10  10      145.93      121.39     56.36 o 
   3 -10  10     1180.42      901.12    106.37 o 
   4 -10  10     3827.68     3608.44    149.68 o 
   5 -10  10      708.37      605.98     70.82 o 
   6 -10  10     7826.29     7488.48    235.11 o 
   7 -10  10       62.47       81.56     63.08 o 
   8 -10  10     5581.52     5329.47    201.75 o 
   9 -10  10     2059.47     2091.01    133.61 o 
  10 -10  10     1488.71     1513.30    154.16 o 
  11 -10  10      101.08       17.93     47.92 o 
  12 -10  10      176.78       17.01     55.87 o 
  13 -10  10     3622.51     3778.06    269.89 o 
  -8  -9  10       60.05       93.82     94.53 o 
  -7  -9  10     1216.56      740.86    146.12 o 
  -6  -9  10     2008.59     1566.72    178.81 o 
  -5  -9  10      321.32      340.48     95.59 o 
  -4  -9  10     1154.29     1311.75    144.18 o 
  -3  -9  10      928.59      715.42    116.26 o 
  -2  -9  10     3638.19     3597.60    217.33 o 
  -1  -9  10     5272.14     5197.18    256.02 o 
   0  -9  10     8487.84     8490.16    329.70 o 
   1  -9  10      282.30      282.71     69.44 o 
   2  -9  10     5186.43     5527.24    246.48 o 
   3  -9  10     8937.43     8960.16    329.35 o 
   4  -9  10     2120.28     2006.48    107.41 o 
   5  -9  10     5032.67     4692.41    171.78 o 
   6  -9  10     1002.37     1082.73     87.21 o 
   7  -9  10       35.27       28.60     31.05 o 
   8  -9  10      296.43      179.20    103.54 o 
   9  -9  10     6656.84     7027.59    245.28 o 
  10  -9  10       37.63       28.09     42.97 o 
  11  -9  10      203.89      198.39     65.31 o 
  12  -9  10     2606.71     2721.87    136.93 o 
  13  -9  10       11.24       56.92     65.69 o 
  -9  -8  10       10.78       99.48     83.57 o 
  -8  -8  10     2469.03     2453.35    222.10 o 
  -7  -8  10      425.12      451.62    118.21 o 
  -6  -8  10     1240.96     1452.75    161.85 o 
  -5  -8  10     2212.86     2272.77    182.70 o 
  -4  -8  10     2910.99     2976.71    197.54 o 
  -3  -8  10     1469.40     1317.94    133.75 o 
  -2  -8  10        0.91       12.01     35.16 o 
  -1  -8  10    11889.85    11000.23    382.01 o 
   0  -8  10      479.48      418.40     76.86 o 
   1  -8  10     3680.41     3759.62    194.36 o 
   2  -8  10     3790.75     3458.19    181.81 o 
   3  -8  10     4327.47     4005.58    197.54 o 
   4  -8  10     5338.50     5515.94    179.64 o 
   5  -8  10     6743.19     6720.77    371.49 o 
   6  -8  10     2088.38     2052.70    114.28 o 
   7  -8  10      311.48      248.16     67.23 o 
   8  -8  10     2638.30     2664.39    143.28 o 
   9  -8  10     1014.38      872.06     96.25 o 
  10  -8  10     1695.38     1709.15    153.63 o 
  11  -8  10     2221.81     2438.79    157.28 o 
  12  -8  10      950.61     1144.97    122.59 o 
  13  -8  10      367.90      357.43    241.01 o 
 -10  -7  10       68.00       -3.71     74.21 o 
  -9  -7  10     1513.63     1497.45    183.40 o 
  -8  -7  10      171.29      245.07     92.94 o 
  -7  -7  10     2544.44     2449.46    201.78 o 
  -6  -7  10      641.37      645.80    110.25 o 
  -5  -7  10     6037.93     5928.15    281.82 o 
  -4  -7  10     2355.56     2315.00    166.80 o 
  -3  -7  10     7997.95     7670.14    306.56 o 
  -2  -7  10    12868.55    13084.48    423.88 o 
  -1  -7  10     4445.52     4680.54    218.57 o 
   0  -7  10     1731.06     1524.31    117.32 o 
   1  -7  10       82.79       46.65     34.10 o 
   2  -7  10     7159.00     7366.76    273.52 o 
   3  -7  10       28.06       42.94     34.10 o 
   4  -7  10    21611.99    21481.98    525.21 o 
   5  -7  10       52.61       19.35     23.77 o 
   6  -7  10        5.82       22.21     31.48 o 
   7  -7  10    16651.77    16411.66    388.53 o 
   8  -7  10     1468.68     1566.65    113.20 o 
   9  -7  10     1594.41     1573.85    120.20 o 
  10  -7  10      125.47       42.99     45.71 o 
  11  -7  10     1376.69     1441.28    130.31 o 
  12  -7  10      257.65      344.39     82.13 o 
  13  -7  10     1642.64     1472.20    158.14 o 
 -10  -6  10      811.01      826.03    148.95 o 
  -9  -6  10      608.22      615.41    125.63 o 
  -8  -6  10     2038.07     2069.40    188.88 o 
  -7  -6  10      367.06      266.80     81.10 o 
  -6  -6  10    17420.93    16209.78    526.71 o 
  -5  -6  10     1169.10      990.31    158.76 o 
  -4  -6  10     4880.78     5071.17    163.07 o 
  -3  -6  10     8900.78     8706.61    318.40 o 
  -2  -6  10     7748.76     7201.21    271.75 o 
  -1  -6  10      662.08      471.41     71.74 o 
   0  -6  10     4617.98     4652.62    200.01 o 
   1  -6  10     3262.18     3311.89    164.68 o 
   2  -6  10      106.49      132.69     42.23 o 
   3  -6  10    16596.97    17439.02    491.02 o 
   4  -6  10     4365.16     4528.92    158.23 o 
   5  -6  10      112.37       82.33     33.31 o 
   6  -6  10     3497.84     3568.40    151.30 o 
   7  -6  10     6405.08     6594.90    222.28 o 
   8  -6  10     1816.82     1888.26    125.50 o 
   9  -6  10      943.32      921.85     98.30 o 
  10  -6  10     1173.85     1132.21    120.50 o 
  11  -6  10       96.17      -45.67     45.67 o 
  12  -6  10     4541.96     4924.83    232.51 o 
  13  -6  10        8.07        6.72     63.18 o 
 -11  -5  10      704.90      575.83    138.35 o 
 -10  -5  10     2402.99     2619.26    215.92 o 
  -9  -5  10     2471.50     2079.83    186.94 o 
  -8  -5  10      813.42      782.21    118.91 o 
  -7  -5  10     9891.43    10892.80    409.22 o 
  -6  -5  10       73.78       60.96     43.11 o 
  -5  -5  10      600.28      651.84     62.21 o 
  -4  -5  10     2168.15     1906.77     93.62 o 
  -3  -5  10     8196.92     8216.12    292.60 o 
  -2  -5  10     3968.97     4235.81    188.71 o 
  -1  -5  10     6908.97     6617.95    239.59 o 
   0  -5  10     5944.07     5102.30    204.25 o 
   1  -5  10     1269.99     1555.05    106.01 o 
   2  -5  10    22039.30    20839.60    547.21 o 
   3  -5  10      387.23      198.42     51.42 o 
   4  -5  10     2354.84     2131.22    141.00 o 
   5  -5  10     1926.67     1994.41    106.39 o 
   6  -5  10    12423.39    12947.61    324.90 o 
   7  -5  10      672.44      632.87     76.96 o 
   8  -5  10     2822.94     2729.49    237.03 o 
   9  -5  10      752.50      696.58     89.39 o 
  10  -5  10      119.78       97.28     54.11 o 
  11  -5  10     5390.96     5672.63    243.14 o 
  12  -5  10       21.42      -20.28     55.53 o 
 -12  -4  10      186.96      268.57    107.43 o 
 -11  -4  10     5688.52     6218.10    338.54 o 
 -10  -4  10      324.61      331.12     98.42 o 
  -9  -4  10      705.83      517.70    106.19 o 
  -8  -4  10     6217.80     6292.66    293.84 o 
  -7  -4  10     3789.21     3811.25    237.12 o 
  -6  -4  10     2196.65     2209.82    173.60 o 
  -5  -4  10        1.91        5.29     35.43 o 
  -4  -4  10     7696.32     7953.75    430.33 o 
  -3  -4  10     1531.58     1494.10    104.95 o 
  -2  -4  10    21928.35    22914.84    574.60 o 
  -1  -4  10     5478.51     5629.19    209.20 o 
   0  -4  10       56.28       33.92     26.33 o 
   1  -4  10     7092.95     6026.57    222.98 o 
   2  -4  10     2214.01     2128.77    128.45 o 
   3  -4  10     5902.23     5449.14    230.76 o 
   4  -4  10      230.22      248.26     56.36 o 
   5  -4  10     6544.57     6287.12    202.58 o 
   6  -4  10      772.00      693.84     75.28 o 
   7  -4  10     8817.29     8963.20    268.99 o 
   8  -4  10     1201.96     1228.94    106.26 o 
   9  -4  10     1379.64     1324.25    114.66 o 
  10  -4  10     2611.72     2555.27    160.06 o 
  11  -4  10      383.80      257.26    102.13 o 
  12  -4  10      169.74      180.22    103.89 o 
 -13  -3  10        7.80      -11.13     63.61 o 
 -12  -3  10     4473.63     5341.18    318.75 o 
 -11  -3  10       45.78      184.82     85.69 o 
 -10  -3  10        3.40       27.39     58.48 o 
  -9  -3  10     2321.94     2606.15    130.65 o 
  -8  -3  10     2010.78     2253.45    116.12 o 
  -7  -3  10     4489.08     4443.05    243.74 o 
  -6  -3  10     3909.27     4088.92    207.52 o 
  -5  -3  10     7261.44     7321.91    193.42 o 
  -4  -3  10       34.77       24.98     39.67 o 
  -3  -3  10    12983.41    13285.90    371.76 o 
  -2  -3  10     1109.16      911.72     74.56 o 
  -1  -3  10     3453.27     3489.29    150.89 o 
   0  -3  10    10543.59    10680.42    315.04 o 
   1  -3  10    43210.14    44452.73   1003.78 o 
   2  -3  10     2925.24     3213.47    163.79 o 
   3  -3  10      574.30      335.89     67.14 o 
   4  -3  10     4850.35     5140.11    243.48 o 
   5  -3  10       58.68       17.04     28.48 o 
   6  -3  10    15824.77    15707.19    374.55 o 
   7  -3  10      789.58      761.95     84.00 o 
   8  -3  10     1083.33     1017.95     98.70 o 
   9  -3  10     1209.63     1454.76    265.65 o 
  10  -3  10     1573.07     1631.74    192.59 o 
  11  -3  10      267.20      256.02    100.71 o 
 -13  -2  10     2908.56     2688.00    232.88 o 
 -12  -2  10        2.06      124.39     79.51 o 
 -11  -2  10      206.54      201.07     82.69 o 
 -10  -2  10     1881.11     1656.73    133.84 o 
  -9  -2  10     3640.76     3958.23    330.94 o 
  -8  -2  10      941.26      844.75     72.23 o 
  -7  -2  10    14895.35    15296.14    332.80 o 
  -6  -2  10    17499.19    18519.32    502.07 o 
  -5  -2  10      866.50      918.18    121.83 o 
  -4  -2  10    11725.98    11598.17    249.43 o 
  -3  -2  10      618.40      585.55     58.31 o 
  -2  -2  10     2095.70     1942.89    103.01 o 
  -1  -2  10      801.89      764.36     63.61 o 
   0  -2  10     3706.06     3839.31    164.32 o 
   1  -2  10      615.99      518.67     47.58 o 
   2  -2  10    25941.25    29036.11    732.38 o 
   3  -2  10     3988.74     3773.05    199.13 o 
   4  -2  10      159.21      101.07     50.89 o 
   5  -2  10    10887.67    10983.62    413.10 o 
   6  -2  10      133.05      145.25     44.15 o 
   7  -2  10      419.32      321.73     65.28 o 
   8  -2  10      413.55      294.28    116.17 o 
   9  -2  10     3153.62     3213.30    256.02 o 
  10  -2  10      832.28      652.70    145.95 o 
  11  -2  10     1406.44     1066.68    182.70 o 
 -14  -1  10     1248.00     1207.15    175.28 o 
 -13  -1  10      273.78      157.96     88.88 o 
 -12  -1  10      649.19      353.91    101.07 o 
 -11  -1  10       86.64       68.98     48.67 o 
 -10  -1  10     5055.01     5561.64    190.61 o 
  -9  -1  10      188.73      136.70     41.81 o 
  -8  -1  10    19323.45    20379.19    425.74 o 
  -7  -1  10    13010.82    13463.62    293.86 o 
  -6  -1  10      252.52      227.56     36.41 o 
  -5  -1  10    22089.51    23351.68    423.26 o 
  -4  -1  10     3813.42     3768.69    116.49 o 
  -3  -1  10      994.39     1027.46     70.15 o 
  -2  -1  10      796.07      829.74     63.79 o 
  -1  -1  10    10956.61    11684.73    324.93 o 
   0  -1  10     2902.35     3197.48    106.01 o 
   1  -1  10    20317.19    20891.55    553.40 o 
   2  -1  10     5330.30     5469.28    238.18 o 
   3  -1  10      458.25      377.06     77.39 o 
   4  -1  10     3209.51     3099.68    115.37 o 
   5  -1  10     2209.80     2219.59    177.93 o 
   6  -1  10      362.73      245.25     84.10 o 
   7  -1  10      263.72      138.17     72.44 o 
   8  -1  10     5471.85     4686.19    298.78 o 
   9  -1  10      754.60      594.92    135.17 o 
  10  -1  10     2566.70     2761.85    254.08 o 
 -13   0  10       33.44      119.27     82.51 o 
 -12   0  10     1150.54     1186.82    100.80 o 
 -11   0  10     3134.02     3628.38    156.30 o 
 -10   0  10      267.46      297.05     52.18 o 
  -9   0  10     7649.04     8575.95    265.65 o 
  -8   0  10      728.50      760.45     63.04 o 
  -7   0  10       29.20       20.47     19.14 o 
  -6   0  10     1285.60     1259.19     73.33 o 
  -5   0  10     3812.96     3789.93    114.95 o 
  -4   0  10     5946.04     6074.41    149.47 o 
  -3   0  10    15212.81    16273.74    398.26 o 
  -2   0  10     9838.92     9577.34    270.69 o 
  -1   0  10        8.51        5.81     14.46 o 
   0   0  10    30863.47    30226.12    724.61 o 
   1   0  10     1243.89     1149.90    105.13 o 
   2   0  10      876.62     1005.72    108.13 o 
   3   0  10      552.31      608.26     57.27 o 
   4   0  10     6386.80     6425.30    185.12 o 
   5   0  10      935.38      863.13    123.33 o 
   6   0  10     1860.39     1817.79    181.46 o 
   7   0  10     7457.63     7178.41    373.17 o 
   8   0  10      108.45       52.83     68.20 o 
   9   0  10     3983.58     3928.54    295.07 o 
  10   0  10       33.16       83.22     80.92 o 
 -14   1  10       28.04        1.41     70.50 o 
 -13   1  10     2175.19     2251.92    204.78 o 
 -12   1  10      247.21       83.22     68.91 o 
 -11   1  10      253.65      124.49     43.75 o 
 -10   1  10     6621.68     6746.69    480.78 o 
  -9   1  10      135.44       59.95     29.14 o 
  -8   1  10      202.68      238.58    102.66 o 
  -7   1  10     3818.41     3659.86    141.09 o 
  -6   1  10     6048.06     5734.19    167.77 o 
  -5   1  10     1165.39     1315.80     94.62 o 
  -4   1  10    24964.70    24941.91    425.95 o 
  -3   1  10    20597.68    20944.01    373.26 o 
  -2   1  10      252.38      175.98     36.04 o 
  -1   1  10    23163.05    23526.01    579.90 o 
   0   1  10     2858.52     2987.49    158.67 o 
   1   1  10     3181.80     3153.22    178.81 o 
   2   1  10     2014.66     2067.09    183.93 o 
   3   1  10     9640.95    10523.31    310.27 o 
   4   1  10       35.97       26.86     52.12 o 
   5   1  10     7179.05     6992.36    343.84 o 
   6   1  10     3349.25     3299.88    243.13 o 
   7   1  10        0.45      -54.24     59.90 o 
   8   1  10     2952.69     2976.35    262.92 o 
   9   1  10      181.31      183.76    112.38 o 
 -15   2  10       42.67       67.14     92.23 o 
 -14   2  10     1981.14     2236.55    212.38 o 
 -13   2  10      138.15      178.28     86.76 o 
 -12   2  10      188.96      126.69     69.44 o 
 -11   2  10     7964.32     7955.85    357.80 o 
 -10   2  10       23.01       40.11     44.00 o 
  -9   2  10     1075.47     1127.50     76.15 o 
  -8   2  10     2011.17     2104.75     87.76 o 
  -7   2  10    10712.23    11093.15    290.21 o 
  -6   2  10        0.61      -12.52     12.52 o 
  -5   2  10    19987.00    20955.67    364.71 o 
  -4   2  10    14089.15    15544.05    285.70 o 
  -3   2  10      404.18      402.03     66.61 o 
  -2   2  10    22703.29    23876.39    573.01 o 
  -1   2  10     7551.66     7756.54    267.69 o 
   0   2  10      190.04      125.98     52.30 o 
   1   2  10      766.24      729.29     67.67 o 
   2   2  10    12386.02    13161.11    422.03 o 
   3   2  10       52.57       33.28     29.65 o 
   4   2  10    15588.96    15209.36    537.49 o 
   5   2  10      193.96      104.25     69.26 o 
   6   2  10      462.30      234.82     91.35 o 
   7   2  10     1308.90     1238.96    179.52 o 
   8   2  10      525.68      620.89    156.72 o 
 -16   3  10        0.39      -11.48     94.35 o 
 -15   3  10     2603.19     3197.04    265.57 o 
 -14   3  10      420.61      199.84     97.71 o 
 -13   3  10      414.58      295.43     95.77 o 
 -12   3  10     2193.46     1922.39    180.05 o 
 -11   3  10     7662.77     7780.93    356.03 o 
 -10   3  10       27.47       21.03     45.23 o 
  -9   3  10     4385.75     4181.38    236.94 o 
  -8   3  10    11392.54    11602.39    420.52 o 
  -7   3  10     1662.02     1665.13    133.05 o 
  -6   3  10    25304.20    26828.53    549.24 o 
  -5   3  10     1174.31     1300.63     52.02 o 
  -4   3  10     2288.87     2344.52     79.25 o 
  -3   3  10     3344.58     3427.57    107.83 o 
  -2   3  10     7026.20     7124.79    179.30 o 
  -1   3  10      724.55      611.88     77.74 o 
   0   3  10     4404.96     4517.16    157.63 o 
   1   3  10     9336.20     9069.51    243.29 o 
   2   3  10      471.41      482.95    131.37 o 
   3   3  10    17785.50    18408.01    407.13 o 
   4   3  10      193.83      130.57     71.56 o 
   5   3  10      402.57      389.25    118.38 o 
   6   3  10       48.51       18.73     68.38 o 
   7   3  10     1731.50     2134.42    237.47 o 
   8   3  10      148.34      101.07    107.96 o 
 -16   4  10     1792.46     2308.46    242.24 o 
 -15   4  10      111.19      195.42     98.95 o 
 -14   4  10      181.92      127.22     82.34 o 
 -13   4  10        2.94        7.07     60.60 o 
 -12   4  10     5069.70     4738.67    278.99 o 
 -11   4  10      783.55      753.23    118.38 o 
 -10   4  10     5507.06     5718.77    293.13 o 
  -9   4  10     3889.81     3817.76    227.75 o 
  -8   4  10      969.70      945.30    111.67 o 
  -7   4  10    19043.71    20355.30    605.17 o 
  -6   4  10     1291.40     1107.85    110.61 o 
  -5   4  10        2.78        4.77     24.21 o 
  -4   4  10     2380.69     2965.35    100.36 o 
  -3   4  10     6802.65     7185.53    295.87 o 
  -2   4  10      636.21      672.24     54.28 o 
  -1   4  10     6678.34     6756.24    298.92 o 
   0   4  10     5661.79     5554.34    156.82 o 
   1   4  10        9.04       12.73     27.55 o 
   2   4  10     7035.25     7053.57    528.75 o 
   3   4  10      436.82      396.99     68.26 o 
   4   4  10      173.34      116.97     75.09 o 
   5   4  10       55.28       17.14     72.80 o 
   6   4  10     5013.28     5993.52    370.87 o 
   7   4  10       76.67      -75.27     90.82 o 
 -16   5  10     1062.34     1108.03    179.87 o 
 -15   5  10       57.82       48.77     70.85 o 
 -14   5  10       14.00        1.06     55.83 o 
 -13   5  10     6260.30     6753.47    356.39 o 
 -12   5  10        1.62      -42.41     42.41 o 
 -11   5  10     1760.05     1557.35    161.67 o 
 -10   5  10     2231.23     2098.91    174.04 o 
  -9   5  10       95.07       58.84     46.65 o 
  -8   5  10    11927.74    11235.76    413.81 o 
  -7   5  10     4498.53     4360.73    226.52 o 
  -6   5  10     1692.06     1605.76    126.51 o 
  -5   5  10     1823.53     1622.02    123.86 o 
  -4   5  10    11941.47    11927.33    386.60 o 
  -3   5  10      333.05      302.99     40.83 o 
  -2   5  10    13712.39    14051.15    252.81 o 
  -1   5  10     2370.61     2369.98    116.96 o 
   0   5  10       64.75       88.48     37.96 o 
   1   5  10     4065.34     4268.84    172.72 o 
   2   5  10     1194.64     1113.85     98.26 o 
   3   5  10     1972.49     1899.82    128.47 o 
   4   5  10      511.67      391.37    122.98 o 
   5   5  10     4674.95     5136.40    339.07 o 
   6   5  10       50.45       72.27     86.76 o 
 -16   6  10       47.56       43.29     88.35 o 
 -15   6  10      727.39      438.37    120.86 o 
 -14   6  10      950.68      965.79    154.07 o 
 -13   6  10      703.56      506.22    118.56 o 
 -12   6  10     7834.76     7722.09    370.52 o 
 -11   6  10       13.41        1.94     50.53 o 
 -10   6  10       17.77       35.16     48.59 o 
  -9   6  10      609.78      664.53    108.66 o 
  -8   6  10     4761.58     5028.79    257.08 o 
  -7   6  10     1079.51     1048.84    113.61 o 
  -6   6  10     3249.31     3276.20    188.18 o 
  -5   6  10    16927.24    16717.59    504.45 o 
  -4   6  10       51.43       63.08     41.17 o 
  -3   6  10    10252.73     9498.39    566.91 o 
  -2   6  10       99.43      100.13     36.97 o 
  -1   6  10       84.74       58.40     36.78 o 
   0   6  10     1829.62     1698.79    113.92 o 
   1   6  10     8457.58     9064.94    275.18 o 
   2   6  10     1032.92      997.97    101.21 o 
   3   6  10     2304.72     2270.55    146.36 o 
   4   6  10     2097.86     1930.70    221.39 o 
   5   6  10       10.13       16.08     93.82 o 
 -16   7  10     1343.21     2147.85    238.89 o 
 -15   7  10     1005.84      886.10    165.38 o 
 -14   7  10      133.98      113.44     77.74 o 
 -13   7  10     2640.00     3043.14    236.24 o 
 -12   7  10     1268.75     1066.50    145.59 o 
 -11   7  10       29.51        1.94     42.94 o 
 -10   7  10      127.29      113.61     63.08 o 
  -9   7  10     7299.70     7183.01    327.23 o 
  -8   7  10       12.96       43.47     45.06 o 
  -7   7  10     6944.44     6606.46    289.95 o 
  -6   7  10     8786.73     9505.78    354.26 o 
  -5   7  10        5.10       29.15     33.04 o 
  -4   7  10     6831.86     7443.20    221.02 o 
  -3   7  10     2277.18     2175.77    181.99 o 
  -2   7  10        1.57       18.02     51.06 o 
  -1   7  10       31.97       38.16     39.51 o 
   0   7  10    10346.60    10066.01    295.07 o 
   1   7  10      212.41      247.02     65.16 o 
   2   7  10     2945.34     3207.18    173.89 o 
   3   7  10       89.58       48.72     63.17 o 
   4   7  10      104.90       19.61     93.47 o 
 -16   8  10      377.95      291.72    111.67 o 
 -15   8  10      179.57      138.53     85.87 o 
 -14   8  10     1537.60     1548.34    186.06 o 
 -13   8  10     1406.94     1182.06    162.03 o 
 -12   8  10      716.66      612.06    121.21 o 
 -11   8  10     1234.21     1069.86    141.53 o 
 -10   8  10     4578.07     4363.73    256.20 o 
  -9   8  10        8.62      -13.78     40.99 o 
  -8   8  10     3555.67     3387.34    210.26 o 
  -7   8  10      760.34      736.45    102.48 o 
  -6   8  10        0.33       -3.68     27.19 o 
  -5   8  10     1517.02     1437.41     97.49 o 
  -4   8  10     4563.15     4328.39    267.86 o 
  -3   8  10      303.56      375.11    103.54 o 
  -2   8  10       30.92       22.26     59.72 o 
  -1   8  10     6287.52     6460.16    338.89 o 
   0   8  10        0.20      -28.57     42.58 o 
   1   8  10     2778.66     3293.99    176.41 o 
   2   8  10      162.21      204.56     73.38 o 
   3   8  10       55.86       90.82    106.01 o 
 -16   9  10      249.32      188.53    107.60 o 
 -15   9  10       63.57      111.49     87.46 o 
 -14   9  10     1182.91     1005.19    159.38 o 
 -13   9  10      200.83      102.48     80.75 o 
 -12   9  10     1302.33     1202.38    159.91 o 
 -11   9  10    14903.74    14077.12    534.67 o 
 -10   9  10       29.98       53.71     59.54 o 
  -9   9  10     1188.37     1321.29    140.47 o 
  -8   9  10     1057.39     1009.27     94.64 o 
  -7   9  10      763.03      672.08     79.13 o 
  -6   9  10      871.05      991.23    146.65 o 
  -5   9  10     4319.12     4497.66    288.54 o 
  -4   9  10       64.79       59.90     64.67 o 
  -3   9  10     1529.23     1376.95    171.92 o 
  -2   9  10     3735.38     3719.16    267.33 o 
  -1   9  10      175.43      306.38    101.42 o 
   0   9  10     1827.65     1754.89    199.66 o 
   1   9  10        2.53        9.89     81.98 o 
   2   9  10       64.33      100.54     72.86 o 
 -16  10  10       34.56      -17.14     80.39 o 
 -15  10  10     1549.02     1951.37    221.92 o 
 -14  10  10        3.19      -29.15     57.95 o 
 -13  10  10     1589.41     1248.14    166.97 o 
 -12  10  10     2017.74     1856.31    190.47 o 
 -11  10  10        2.17       21.20     62.73 o 
 -10  10  10     4269.88     4291.80    192.71 o 
  -9  10  10     1180.29     1086.55    103.79 o 
  -8  10  10      394.11      314.58     63.58 o 
  -7  10  10      499.36      544.91    125.10 o 
  -6  10  10     5029.86     5253.54    321.05 o 
  -5  10  10        2.83       33.39     63.61 o 
  -4  10  10     4733.84     5022.79    313.63 o 
  -3  10  10     2579.43     2261.11    218.21 o 
  -2  10  10       84.13       51.95     83.40 o 
  -1  10  10      172.40       37.81     93.65 o 
   0  10  10      545.09      551.27    147.54 o 
 -16  11  10     1501.03     1376.42    204.96 o 
 -15  11  10       21.89      -12.90     78.63 o 
 -14  11  10     1531.75     1656.47    203.90 o 
 -13  11  10       17.23      -57.60     57.60 o 
 -12  11  10      247.36      192.47     70.59 o 
 -11  11  10     2329.36     2331.45    149.51 o 
 -10  11  10     1699.51     1561.38    124.92 o 
  -9  11  10      160.67       80.43     47.80 o 
  -8  11  10     1214.67     1034.17    165.21 o 
  -7  11  10     5591.92     5719.48    346.31 o 
  -6  11  10        2.59      -35.69     52.30 o 
  -5  11  10     3913.45     3744.43    286.95 o 
  -4  11  10      784.87      769.66    153.72 o 
  -3  11  10       77.47       18.02     77.04 o 
  -2  11  10       30.85      -75.98     75.98 o 
  -1  11  10     2553.80     2917.52    274.58 o 
 -15  12  10     2172.85     2345.22    243.83 o 
 -14  12  10      380.45      255.47     81.53 o 
 -13  12  10      519.58      283.76     94.26 o 
 -12  12  10        0.37       11.85     52.68 o 
 -11  12  10     1506.28     1616.55    135.42 o 
 -10  12  10      144.38      116.09     86.93 o 
  -9  12  10     3375.38     3360.66    273.16 o 
  -8  12  10     4029.99     4723.83    321.58 o 
  -7  12  10       93.98       75.80     87.11 o 
  -6  12  10     1027.03     1024.81    173.86 o 
  -5  12  10        9.56        9.89     79.33 o 
  -4  12  10      335.70      150.54    100.36 o 
  -3  12  10       76.37       -2.30     89.94 o 
 -14  13  10       79.68       88.66     64.20 o 
 -13  13  10       89.04       87.11     61.89 o 
 -12  13  10     3721.71     4333.33    218.18 o 
 -11  13  10       27.09      -48.94     72.09 o 
 -10  13  10     2227.40     2016.39    225.99 o 
  -9  13  10      273.74      325.11    121.03 o 
  -8  13  10      448.32      497.03    132.69 o 
  -7  13  10      363.94      438.90    130.40 o 
  -6  13  10      692.48      568.41    159.38 o 
  -5  13  10      117.37       50.18     89.94 o 
 -12  14  10       88.83      102.30     95.94 o 
 -11  14  10     1108.04     1332.95    201.07 o 
 -10  14  10      328.86      177.04    113.08 o 
  -9  14  10      489.91      405.68    134.81 o 
  -8  14  10      134.04      129.34    106.54 o 
   3 -16  11      892.27      873.74    154.07 o 
   4 -16  11      286.08      234.12     96.30 o 
   5 -16  11      499.09      309.92    112.02 o 
   6 -16  11     2106.36     2276.13    212.38 o 
   7 -16  11       12.29       -4.24     71.21 o 
   8 -16  11     1053.58     1224.43    170.51 o 
   9 -16  11       61.51        4.57     58.93 o 
  10 -16  11       35.76      126.33    115.91 o 
   1 -15  11      159.32      245.42    100.71 o 
   2 -15  11     2405.47     3055.33    247.72 o 
   3 -15  11        4.71      -44.53     65.91 o 
   4 -15  11     1220.77     1248.85    166.97 o 
   5 -15  11      734.37      922.50    141.35 o 
   6 -15  11      153.06      158.49     76.15 o 
   7 -15  11     1052.98     1345.30    132.61 o 
   8 -15  11        7.83       -8.60     48.98 o 
   9 -15  11       18.89       23.55     51.09 o 
  10 -15  11       99.96       17.41     58.64 o 
  11 -15  11     1621.46     1611.20    140.76 o 
  -1 -14  11      229.03      243.30    103.36 o 
   0 -14  11       64.96      188.71     87.99 o 
   1 -14  11     3348.82     3851.50    270.34 o 
   2 -14  11      101.62      128.45     81.81 o 
   3 -14  11     2377.67     2576.86    218.39 o 
   4 -14  11      190.83      209.73     83.40 o 
   5 -14  11      224.57       96.12     67.32 o 
   6 -14  11     1746.35     1979.52    136.58 o 
   7 -14  11      923.78     1043.61    131.28 o 
   8 -14  11      888.35      799.64     99.27 o 
   9 -14  11       42.12       60.89     55.65 o 
  10 -14  11     3242.89     3873.08    196.53 o 
  11 -14  11        1.73       11.71     65.91 o 
  12 -14  11      982.64      970.56    118.52 o 
  -3 -13  11     1443.66     1433.31    186.59 o 
  -2 -13  11      445.04      361.33    113.79 o 
  -1 -13  11      669.97      674.60    134.81 o 
   0 -13  11     1603.42     2253.51    206.20 o 
   1 -13  11        2.53       49.65     60.60 o 
   2 -13  11     1137.83     1122.87    147.01 o 
   3 -13  11       17.27       27.21     59.72 o 
   4 -13  11      198.50      136.76     64.14 o 
   5 -13  11      319.40      249.31     82.34 o 
   6 -13  11     4192.92     4612.04    473.00 o 
   7 -13  11      125.03      136.80     75.80 o 
   8 -13  11     1382.08     1510.98    122.32 o 
   9 -13  11     2821.25     3043.65    165.78 o 
  10 -13  11      264.92      110.15    171.48 o 
  11 -13  11     1954.64     2012.55    148.12 o 
  12 -13  11       53.83       54.79     58.69 o 
  13 -13  11       34.32      -35.16     76.51 o 
  -4 -12  11     3435.35     3440.87    272.81 o 
  -3 -12  11       25.19       33.92     65.20 o 
  -2 -12  11     1531.80     1253.09    159.02 o 
  -1 -12  11      976.24      977.81    141.18 o 
   0 -12  11       42.87       93.82     61.49 o 
   1 -12  11      155.80      186.06     73.68 o 
   2 -12  11      822.06      674.78    113.97 o 
   3 -12  11     2582.04     2651.42    192.59 o 
   4 -12  11      393.37      423.00     93.82 o 
   5 -12  11     5859.72     5680.88    208.23 o 
   6 -12  11     1484.11     1415.97    110.17 o 
   7 -12  11      206.24      201.16     55.96 o 
   8 -12  11      623.58      691.23     89.47 o 
   9 -12  11      880.05      938.66    100.95 o 
  10 -12  11     2809.98     2657.49    316.63 o 
  11 -12  11       44.70       -1.51     45.63 o 
  12 -12  11      124.60       36.32     59.75 o 
  13 -12  11        0.01       28.58     63.50 o 
  -6 -11  11        1.80       28.98     80.04 o 
  -5 -11  11     4085.62     4439.53    304.97 o 
  -4 -11  11      154.20      184.82     83.04 o 
  -3 -11  11      900.00      784.68    128.10 o 
  -2 -11  11      246.11      242.95     85.34 o 
  -1 -11  11      165.80      206.73     76.33 o 
   0 -11  11      211.42       77.92     59.19 o 
   1 -11  11     3919.30     3795.67    227.58 o 
   2 -11  11     2531.00     2303.87    174.57 o 
   3 -11  11       11.33       18.91     42.76 o 
   4 -11  11     7309.65     7072.57    306.20 o 
   5 -11  11      895.29     1033.53     92.34 o 
   6 -11  11     2148.46     2152.36    127.76 o 
   7 -11  11     3887.14     4286.11    182.46 o 
   8 -11  11     2890.42     3025.72    155.83 o 
   9 -11  11      572.17      608.98     85.54 o 
  10 -11  11     3246.02     3653.54    182.13 o 
  11 -11  11      204.64      182.60     67.67 o 
  12 -11  11      218.12       89.29     64.88 o 
  13 -11  11     2194.63     2388.09    173.80 o 
  -7 -10  11        8.35       16.61     69.09 o 
  -6 -10  11     2319.00     2189.55    217.33 o 
  -5 -10  11      291.90      335.89     97.36 o 
  -4 -10  11      398.54      378.65    102.13 o 
  -3 -10  11      177.90       54.77     53.89 o 
  -2 -10  11     2619.76     2619.09    194.71 o 
  -1 -10  11     1511.76     1447.63    146.12 o 
   0 -10  11    11722.67    11624.13    424.06 o 
   1 -10  11       45.00       14.14     47.00 o 
   2 -10  11      967.46      938.76    111.67 o 
   3 -10  11     4684.84     4631.24    234.47 o 
   4 -10  11      435.15      394.90     81.45 o 
   5 -10  11     3465.12     3562.23    154.66 o 
   6 -10  11       78.36       38.13     33.77 o 
   7 -10  11       33.76       25.38     36.57 o 
   8 -10  11      290.03      220.81     57.52 o 
   9 -10  11     8384.17     7899.31    377.85 o 
  10 -10  11      607.84      525.89     86.01 o 
  11 -10  11      208.79       61.58     56.41 o 
  12 -10  11     3458.17     3757.77    201.33 o 
  13 -10  11      112.61       57.46     66.45 o 
  -8  -9  11     1075.76      999.19    168.39 o 
  -7  -9  11      844.25     1329.07    176.34 o 
  -6  -9  11      308.19      219.10     92.06 o 
  -5  -9  11       12.18      -44.53     44.53 o 
  -4  -9  11      746.98      691.57    113.61 o 
  -3  -9  11     2929.28     2977.77    201.07 o 
  -2  -9  11      432.44      485.55     94.18 o 
  -1  -9  11    10236.93    10298.06    387.66 o 
   0  -9  11      719.86      497.03     90.82 o 
   1  -9  11     3721.67     3659.97    202.31 o 
   2  -9  11     8386.11     8590.17    325.11 o 
   3  -9  11      308.69      294.72     69.44 o 
   4  -9  11     3464.30     3361.79    143.19 o 
   5  -9  11     6289.73     6601.18    213.61 o 
   6  -9  11     3480.60     3375.96    151.06 o 
   7  -9  11      360.36      205.49     53.92 o 
   8  -9  11     2862.91     2611.25    143.89 o 
   9  -9  11     1145.99     1051.07    104.18 o 
  10  -9  11     1139.01      974.16    107.78 o 
  11  -9  11     1799.13     1825.61    143.07 o 
  12  -9  11      808.75      769.98    108.91 o 
  13  -9  11      440.26      414.92     93.00 o 
  -9  -8  11     1449.82     1758.07    204.78 o 
  -8  -8  11      540.05      550.39    127.75 o 
  -7  -8  11     1445.88     1401.86    168.74 o 
  -6  -8  11       19.45       28.62     54.42 o 
  -5  -8  11     2619.11     2129.48    171.74 o 
  -4  -8  11     2179.73     2195.03    172.63 o 
  -2  -8  11     9057.75     9188.09    351.79 o 
  -1  -8  11       39.87       53.71     38.52 o 
   0  -8  11      641.49      577.07     88.35 o 
   1  -8  11     1723.10     1647.82    127.57 o 
   2  -8  11     2481.42     2307.40    152.66 o 
   3  -8  11      174.07      125.98     53.71 o 
   4  -8  11    15846.53    15204.39    348.70 o 
   5  -8  11     1043.40      775.54     76.52 o 
   6  -8  11      491.60      428.16     64.73 o 
   7  -8  11     1228.84     1002.45     93.20 o 
   8  -8  11      412.99      285.44    106.99 o 
   9  -8  11     1891.93     1621.54    123.07 o 
  10  -8  11     1189.38     1077.10    135.77 o 
  11  -8  11     1904.67     2117.54    151.90 o 
  12  -8  11      121.01      161.38     71.42 o 
  13  -8  11     1674.07     1721.60    153.30 o 
 -10  -7  11      345.99      145.59     96.65 o 
  -9  -7  11        7.59      -10.95     73.15 o 
  -8  -7  11     1359.27     1447.98    170.15 o 
  -7  -7  11       16.79       30.92     52.83 o 
  -6  -7  11     7467.15     8022.46    352.85 o 
  -5  -7  11     1148.63     1228.88    134.81 o 
  -4  -7  11     2248.99     2246.64    111.24 o 
  -3  -7  11     5594.63     5229.69    244.89 o 
  -2  -7  11     1396.45     1522.72    125.98 o 
  -1  -7  11      132.24      163.62     50.89 o 
   0  -7  11      730.98      486.25     74.03 o 
   1  -7  11    11426.73    10857.64    358.68 o 
   2  -7  11       35.32       -7.95     25.97 o 
   3  -7  11    11751.81    10613.28    357.98 o 
   4  -7  11     1459.34     1544.69    100.18 o 
   5  -7  11       19.07      -19.68     36.22 o 
   6  -7  11     6845.59     6950.79    266.01 o 
   7  -7  11     3815.06     3777.77    273.87 o 
   8  -7  11     1766.25     1626.16     95.03 o 
   9  -7  11       65.29        9.68     43.22 o 
  10  -7  11     1490.37     1510.49    127.31 o 
  11  -7  11      184.44      112.17    111.49 o 
  12  -7  11     3108.30     3352.06    198.22 o 
 -10  -6  11      639.29      588.91    130.93 o 
  -9  -6  11     2211.40     1835.64    186.76 o 
  -8  -6  11      771.00      753.06    128.63 o 
  -7  -6  11     8024.91     7987.66    353.38 o 
  -6  -6  11      172.13      126.16     58.84 o 
  -5  -6  11     1983.44     2019.61    182.87 o 
  -4  -6  11     1832.04     2073.24    103.69 o 
  -3  -6  11     6040.63     6256.09    262.74 o 
  -2  -6  11       38.15      200.54     55.66 o 
  -1  -6  11     4901.10     4972.08    216.45 o 
   0  -6  11      355.90      285.89     58.48 o 
   1  -6  11       33.61       68.56     35.69 o 
   2  -6  11    18664.43    19437.56    532.19 o 
   3  -6  11     3582.52     3724.29    188.35 o 
   4  -6  11       47.62       38.11     27.06 o 
   5  -6  11     8417.37     8156.23    301.43 o 
   6  -6  11     5869.52     5622.88    425.21 o 
   7  -6  11      621.80      595.81     77.57 o 
   8  -6  11     4578.06     4764.34    549.24 o 
   9  -6  11      589.27      727.86     94.77 o 
  10  -6  11      152.63       29.96     56.72 o 
  11  -6  11     4452.88     4761.11    223.87 o 
  12  -6  11       10.31      -54.17     54.17 o 
 -11  -5  11      830.38      953.78    154.78 o 
 -10  -5  11     1847.28     2034.59    195.42 o 
  -9  -5  11       61.75      114.67     76.15 o 
  -8  -5  11     5271.87     5543.67    288.01 o 
  -7  -5  11      568.51      593.68    101.95 o 
  -6  -5  11     1060.52      844.33    118.56 o 
  -5  -5  11      136.15       95.92     32.30 o 
  -4  -5  11     9755.76     9715.56    241.97 o 
  -3  -5  11       10.52        1.94     25.27 o 
  -2  -5  11     3630.46     3941.79    183.23 o 
  -1  -5  11     9365.60     9330.33    306.56 o 
   0  -5  11      854.24      725.32     78.10 o 
   1  -5  11    19883.30    19607.54    522.47 o 
   2  -5  11      884.91      947.77     93.65 o 
   3  -5  11     1034.77      969.15     99.12 o 
   4  -5  11     1446.70     1160.50    117.32 o 
   5  -5  11     5806.36     5495.09    191.92 o 
   6  -5  11        1.70       13.43     37.99 o 
   7  -5  11     8910.93     9875.38    292.00 o 
   8  -5  11     1200.60      990.62     98.48 o 
   9  -5  11      229.41      320.80     71.90 o 
  10  -5  11     5654.51     5835.29    242.07 o 
  11  -5  11      182.32      193.92     66.06 o 
  12  -5  11      221.85      322.81    118.74 o 
 -12  -4  11     1832.40     1934.41    203.02 o 
 -11  -4  11     1532.60     1500.99    173.86 o 
 -10  -4  11       35.83       42.05     65.02 o 
  -9  -4  11     2468.79     2645.59    193.83 o 
  -8  -4  11      250.41      345.73    120.24 o 
  -7  -4  11      342.69      288.81     92.59 o 
  -6  -4  11        1.45        0.12     22.31 o 
  -5  -4  11    13079.37    11807.71    398.79 o 
  -4  -4  11       33.77       12.49     22.16 o 
  -3  -4  11    17565.35    17234.23    470.88 o 
  -2  -4  11       48.84       59.19     27.03 o 
  -1  -4  11     7871.42     8106.21    271.40 o 
   0  -4  11    27064.45    26564.21    649.69 o 
   1  -4  11    13687.59    13392.09    393.31 o 
   2  -4  11      413.65      285.53     59.19 o 
   3  -4  11     1514.10     1311.04    116.26 o 
   4  -4  11     6119.61     6015.26    266.63 o 
   5  -4  11        8.31       -3.01     25.39 o 
   6  -4  11     8502.92     8875.38    283.50 o 
   7  -4  11     1098.95     1137.62    107.07 o 
   8  -4  11      119.75      128.63     73.33 o 
   9  -4  11     2939.12     3007.40    167.85 o 
  10  -4  11     1716.20     2301.42    208.49 o 
  11  -4  11      435.30      308.50    105.66 o 
 -13  -3  11     4132.94     4602.97    304.44 o 
 -12  -3  11      266.79      232.52     98.06 o 
 -11  -3  11      971.80      626.37    122.45 o 
 -10  -3  11     1355.79     1393.56    151.95 o 
  -9  -3  11     2650.62     2744.80    175.19 o 
  -8  -3  11      163.73      196.29     46.61 o 
  -7  -3  11       25.86       58.03     30.61 o 
  -6  -3  11     7744.49     8167.32    235.00 o 
  -5  -3  11      159.52       95.02     29.58 o 
  -4  -3  11    18500.60    18002.18    356.73 o 
  -3  -3  11      259.35      204.25     44.35 o 
  -2  -3  11       73.67      144.36     37.99 o 
  -1  -3  11    14242.53    13887.71    387.48 o 
   0  -3  11    24555.76    24555.59    607.64 o 
   1  -3  11     2909.30     3450.06    168.39 o 
   2  -3  11     8428.48     8857.68    311.68 o 
   3  -3  11     3016.17     3169.65    181.64 o 
   4  -3  11       91.39       19.79     45.41 o 
   5  -3  11    11420.75    11659.29    427.41 o 
   6  -3  11       75.94       42.42     51.24 o 
   7  -3  11      322.67      254.84     88.96 o 
   8  -3  11      749.70      659.04     89.19 o 
   9  -3  11     4274.44     4135.71    197.44 o 
  10  -3  11      338.94      328.64    109.02 o 
  11  -3  11      306.47      242.07    107.60 o 
 -13  -2  11      146.72       19.08     80.92 o 
 -12  -2  11      770.29      870.02    137.47 o 
 -11  -2  11     1352.45      986.11    134.81 o 
 -10  -2  11     4652.90     4603.26    180.03 o 
  -9  -2  11       82.50       58.58     38.98 o 
  -8  -2  11    11456.29    12641.01    301.60 o 
  -7  -2  11     3656.18     3821.72    166.18 o 
  -6  -2  11       35.62       26.50     21.72 o 
  -5  -2  11     7502.08     7970.75    201.60 o 
  -4  -2  11        3.43       11.52     16.13 o 
  -3  -2  11       87.74       80.39     29.86 o 
  -2  -2  11       26.29       -5.30     19.79 o 
  -1  -2  11    21248.32    22147.82    546.15 o 
   0  -2  11      170.73      235.88     50.00 o 
   1  -2  11    19646.68    20427.92    545.09 o 
   2  -2  11     7477.94     7466.77    290.13 o 
   3  -2  11     2484.11     2791.36    175.10 o 
   4  -2  11     4438.24     4327.68    236.06 o 
   5  -2  11     1115.16     1138.95    134.46 o 
   6  -2  11      250.40      142.06     67.67 o 
   7  -2  11       15.33      -36.75     45.41 o 
   8  -2  11     2719.67     2395.04    221.22 o 
   9  -2  11      417.34      282.88    102.83 o 
  10  -2  11     1661.47     1889.71    220.69 o 
 -13  -1  11      139.23      211.50     92.59 o 
 -12  -1  11      174.71       60.50     49.33 o 
 -11  -1  11     2877.78     2990.35    146.61 o 
 -10  -1  11      179.34      100.67     43.08 o 
  -9  -1  11    22068.62    22817.39    499.33 o 
  -8  -1  11     1115.85     1228.45     81.54 o 
  -7  -1  11      560.58      565.81     54.25 o 
  -6  -1  11     1369.18     1264.40    120.50 o 
  -5  -1  11     6609.49     6947.51    291.98 o 
  -4  -1  11     3678.89     3499.60    114.78 o 
  -3  -1  11     4990.89     4855.81    174.75 o 
  -2  -1  11    36884.33    36197.03    805.71 o 
  -1  -1  11     2615.27     2689.06    133.40 o 
   0  -1  11     8152.64     7714.88    188.38 o 
   1  -1  11     6946.17     7069.57    272.99 o 
   2  -1  11       12.77        2.12     28.98 o 
   3  -1  11     7453.49     7724.92    319.10 o 
   4  -1  11     5351.04     5507.45    276.17 o 
   5  -1  11      188.19      220.16     79.33 o 
   6  -1  11     1413.13     1045.66    145.06 o 
   7  -1  11     4598.19     4594.49    295.78 o 
   8  -1  11        0.17      -34.98     53.01 o 
   9  -1  11     3416.25     3773.23    289.77 o 
  10  -1  11      252.61       74.74     80.04 o 
 -13   0  11     1426.54     1516.01    172.80 o 
 -12   0  11     1198.09     1141.60    144.18 o 
 -11   0  11      496.17      539.99     71.30 o 
 -10   0  11     8813.20     9296.39    320.16 o 
  -9   0  11     1839.45     1747.34     97.12 o 
  -8   0  11       29.90       39.39     25.26 o 
  -7   0  11     2562.11     2610.34    161.41 o 
  -6   0  11     6148.77     6268.16    166.54 o 
  -5   0  11      306.58      301.86     47.53 o 
  -4   0  11     6804.89     6952.04    197.63 o 
  -3   0  11    29405.40    30666.08    685.03 o 
  -2   0  11      199.60      158.31     35.69 o 
  -1   0  11    14164.85    15069.24    410.98 o 
   0   0  11       13.93        1.77     28.80 o 
   1   0  11       26.36       20.14     36.40 o 
   2   0  11     2429.97     2157.39    156.19 o 
   3   0  11    10713.65    10786.35    311.33 o 
   4   0  11       12.97        7.95     39.93 o 
   5   0  11     4695.22     4735.84    272.81 o 
   6   0  11     7854.52     7479.32    371.23 o 
   7   0  11        6.28       73.50     69.26 o 
   8   0  11     4606.05     4519.04    312.92 o 
   9   0  11       31.38        9.72     77.39 o 
 -14   1  11     3071.38     3529.22    265.57 o 
 -13   1  11     1659.15     1963.03    191.18 o 
 -12   1  11       75.21       71.74     64.85 o 
 -11   1  11     2165.54     2622.44    202.84 o 
 -10   1  11      202.58      179.20     41.22 o 
  -9   1  11      433.84      397.82     50.66 o 
  -8   1  11      150.65      126.02     31.95 o 
  -7   1  11    19184.58    20527.56    385.46 o 
  -6   1  11     4303.18     4767.85    133.71 o 
  -5   1  11     9099.42     9666.60    209.34 o 
  -4   1  11    33435.09    34755.81    816.40 o 
  -3   1  11     1066.39     1380.86    132.16 o 
  -2   1  11    21014.46    21734.37    532.55 o 
  -1   1  11     8433.23     8995.68    294.54 o 
   0   1  11      644.99      698.63     86.40 o 
   1   1  11      129.77      168.56     56.54 o 
   2   1  11     9178.92     9822.14    253.14 o 
   3   1  11       98.77      141.44     56.98 o 
   4   1  11     7329.49     7058.79    335.36 o 
   5   1  11     3863.39     3583.99    245.78 o 
   6   1  11      230.93      114.32     75.62 o 
   7   1  11     2948.59     2959.04    253.20 o 
   8   1  11      646.09      581.31    144.18 o 
   9   1  11        1.11      -14.14     79.33 o 
 -15   2  11     3725.35     4829.84    319.28 o 
 -14   2  11      103.68      178.81     85.52 o 
 -13   2  11       71.26       73.33     68.91 o 
 -12   2  11     1790.09     1702.24    177.22 o 
 -11   2  11     3757.72     3959.28    250.90 o 
 -10   2  11       13.30        3.36     42.41 o 
  -9   2  11      404.23      342.60     87.64 o 
  -8   2  11    14690.67    14158.75    485.72 o 
  -7   2  11      111.37       88.53     23.52 o 
  -6   2  11    10378.72    10888.95    224.49 o 
  -5   2  11      135.04      208.56     26.74 o 
  -4   2  11       87.92       56.86     19.52 o 
  -3   2  11     8010.61     8255.80    192.57 o 
  -2   2  11     5943.16     5909.07    214.86 o 
  -1   2  11        7.71       24.21     34.81 o 
   0   2  11     4159.72     3952.92    201.25 o 
   1   2  11    12327.81    12298.03    294.60 o 
   2   2  11       11.62       -9.02     20.97 o 
   3   2  11    11597.11    11965.02    300.17 o 
   4   2  11      465.88      471.94    110.43 o 
   5   2  11      518.22      575.48    127.04 o 
   6   2  11     2072.42     1884.94    207.79 o 
   7   2  11     1249.66     1271.82    185.17 o 
   8   2  11        5.39       43.11     89.05 o 
 -16   3  11     1432.23     1453.28    205.84 o 
 -15   3  11        4.14       29.51     75.62 o 
 -14   3  11       45.98       -2.30     57.42 o 
 -13   3  11      295.91      281.29     91.35 o 
 -12   3  11     6077.50     5891.40    317.34 o 
 -11   3  11       38.11       78.27     66.26 o 
 -10   3  11     5007.59     4921.54    271.22 o 
  -9   3  11     5113.13     5437.48    278.46 o 
  -8   3  11     1506.56     1457.87    139.41 o 
  -7   3  11    15278.64    15791.38    511.17 o 
  -6   3  11     2677.06     2545.23    166.27 o 
  -5   3  11     5611.79     5931.74    139.75 o 
  -4   3  11     2036.26     1966.84     76.39 o 
  -3   3  11     5112.25     3983.11    573.89 o 
  -2   3  11      432.83      407.69     86.93 o 
  -1   3  11     5911.74     5851.47    245.60 o 
   0   3  11    14264.07    14753.13    335.18 o 
   1   3  11      157.06      133.31     41.40 o 
   2   3  11     3732.17     3954.05    158.62 o 
   3   3  11      135.35       96.85     41.26 o 
   4   3  11      107.99      134.99     75.27 o 
   5   3  11      827.73      631.67    137.11 o 
   6   3  11     3172.48     3222.31    266.98 o 
   7   3  11       51.89       26.50     82.16 o 
 -16   4  11      491.73      405.86    130.40 o 
 -15   4  11       73.72       49.30     68.56 o 
 -14   4  11      466.14      321.05    101.07 o 
 -13   4  11     7075.91     7015.68    361.51 o 
 -12   4  11        8.53        7.07     51.77 o 
 -11   4  11     5434.81     5122.09    286.95 o 
 -10   4  11      663.66      462.93     97.71 o 
  -9   4  11       24.58       34.28     41.70 o 
  -8   4  11    19859.65    19872.58    617.89 o 
  -7   4  11     1248.45     1310.69    127.57 o 
  -6   4  11     1929.36     2053.68    147.54 o 
  -5   4  11     4066.58     4102.58    207.96 o 
  -4   4  11     7718.91     7791.48    191.89 o 
  -3   4  11      689.28      614.38     90.82 o 
  -2   4  11     2098.73     2004.98     93.38 o 
  -1   4  11     5866.35     6159.84    156.89 o 
   0   4  11        6.89       -6.90     23.59 o 
   1   4  11     5083.76     5194.65    266.80 o 
   2   4  11      246.68      243.73    109.37 o 
   3   4  11      946.12      927.81    130.40 o 
   4   4  11      425.13      322.99    112.20 o 
   5   4  11     3827.94     3200.22    265.39 o 
   6   4  11       19.00        8.83     79.51 o 
 -16   5  11       39.17       60.78     87.29 o 
 -15   5  11      228.54      181.46     95.24 o 
 -14   5  11     2599.58     2424.55    227.93 o 
 -13   5  11     1828.00     1324.65    164.15 o 
 -12   5  11     9255.30     9361.60    416.81 o 
 -11   5  11     2814.22     2685.17    204.78 o 
 -10   5  11        5.31       13.61     51.24 o 
  -9   5  11     6505.03     6263.51    303.02 o 
  -8   5  11     2642.38     2648.42    185.35 o 
  -7   5  11        4.81        4.06     33.75 o 
  -6   5  11     5453.34     5526.53    255.85 o 
  -5   5  11    21985.86    22110.54    630.43 o 
  -4   5  11      274.60      190.83     54.42 o 
  -3   5  11     2715.16     2715.74    156.37 o 
  -2   5  11       97.30       77.04     28.00 o 
  -1   5  11        0.48       22.78     30.94 o 
   0   5  11     4204.33     4285.29    172.17 o 
   1   5  11     6847.52     6884.69    229.44 o 
   2   5  11      611.69      666.58    202.49 o 
   3   5  11     1473.28     1728.40    133.05 o 
   4   5  11     5876.77     6127.10    365.40 o 
   5   5  11      200.34       93.12    104.95 o 
 -16   6  11     1031.77     1062.79    180.58 o 
 -15   6  11      608.00      688.03    145.24 o 
 -14   6  11      339.09      330.41    105.31 o 
 -13   6  11     3513.31     3014.70    238.18 o 
 -12   6  11      678.98      621.95    121.21 o 
 -11   6  11      330.68      427.77    102.48 o 
 -10   6  11      589.23      546.68    106.19 o 
  -9   6  11    13292.21    12557.94    464.17 o 
  -8   6  11        7.35       75.09     49.47 o 
  -7   6  11     3486.94     3469.50    205.31 o 
  -6   6  11     9319.99     8784.88    340.84 o 
  -5   6  11       66.49       21.03     34.63 o 
  -4   6  11     8748.53     8039.78    304.08 o 
  -3   6  11      982.36     1030.97     80.76 o 
  -2   6  11      772.23      792.49     83.04 o 
  -1   6  11       76.48       71.43     46.56 o 
   0   6  11     9297.26     9235.39    276.51 o 
   1   6  11      417.96      418.31     73.76 o 
   2   6  11     3419.00     3376.24    174.22 o 
   3   6  11     2639.15     2969.46    254.43 o 
   4   6  11       42.60       53.89     86.23 o 
 -16   7  11      774.05      865.61    168.56 o 
 -15   7  11        3.17       10.42     68.03 o 
 -14   7  11     2128.76     2064.63    213.80 o 
 -13   7  11      947.78      910.66    148.07 o 
 -12   7  11     2549.10     2447.70    204.43 o 
 -11   7  11      482.76      292.60     91.53 o 
 -10   7  11     3858.79     3771.11    240.65 o 
  -9   7  11     2433.70     2139.19    174.75 o 
  -8   7  11      226.00      230.58     68.38 o 
  -7   7  11     4761.73     4729.13    246.13 o 
  -6   7  11      329.80      251.08     67.50 o 
  -5   7  11     5908.98     5977.27    262.39 o 
  -4   7  11     4989.03     5247.12    183.38 o 
  -3   7  11      843.09      699.52    123.86 o 
  -2   7  11      257.62      235.88     88.35 o 
  -1   7  11     6181.59     5815.24    314.16 o 
   0   7  11      213.66       85.36     52.97 o 
   1   7  11     3722.40     3919.56    186.91 o 
   2   7  11      727.93      671.07    100.10 o 
   3   7  11       34.33        4.24     87.82 o 
 -16   8  11      100.84      -23.68     81.81 o 
 -15   8  11      109.81       77.39     85.16 o 
 -14   8  11     4045.86     4236.69    298.61 o 
 -13   8  11       11.30       11.13     53.54 o 
 -12   8  11     1459.57     1302.21    160.61 o 
 -11   8  11     6276.85     5898.82    313.98 o 
 -10   8  11        1.94       -3.53     53.89 o 
  -9   8  11      764.59      626.55    110.08 o 
  -8   8  11      878.36      805.00    115.38 o 
  -7   8  11     1570.55     1350.62    136.76 o 
  -6   8  11     1076.95     1077.25     91.01 o 
  -5   8  11     5963.79     5938.22    326.35 o 
  -4   8  11      215.35      174.92     84.28 o 
  -3   8  11     1173.31     1120.22    153.90 o 
  -2   8  11     5616.74     5486.78    315.57 o 
  -1   8  11      544.28      494.73    120.33 o 
   0   8  11     2787.85     2887.30    234.29 o 
   1   8  11       39.81       13.78     73.15 o 
   2   8  11        2.91       51.66     60.32 o 
 -16   9  11       65.55       20.67     88.17 o 
 -15   9  11     3295.98     3192.98    266.63 o 
 -14   9  11      398.21      322.28    113.44 o 
 -13   9  11      717.75      617.71    135.35 o 
 -12   9  11     5305.69     5065.37    308.15 o 
 -11   9  11      402.21      318.04     97.00 o 
 -10   9  11     4276.61     4030.67    248.78 o 
  -9   9  11     3099.90     3068.23    212.38 o 
  -8   9  11      272.38      332.53     87.11 o 
  -7   9  11      485.75      446.28    153.72 o 
  -6   9  11     5692.60     5747.40    333.24 o 
  -5   9  11       70.39       95.06     73.68 o 
  -4   9  11     2531.59     2553.36    220.51 o 
  -3   9  11     3927.37     3851.33    270.34 o 
  -2   9  11       83.62       93.47     72.97 o 
  -1   9  11     2179.88     2129.12    219.10 o 
   0   9  11      191.33      111.49    102.83 o 
   1   9  11      173.06      162.03    102.83 o 
 -16  10  11     1909.20     1973.81    233.76 o 
 -15  10  11       67.85      -63.08     64.67 o 
 -14  10  11     2201.30     1746.41    202.84 o 
 -13  10  11     2857.24     2858.15    239.77 o 
 -12  10  11       46.77       34.28     72.09 o 
 -11  10  11     2146.90     2048.38    195.60 o 
 -10  10  11     5357.29     5105.48    292.25 o 
  -9  10  11      158.29       59.84     48.56 o 
  -8  10  11     3103.13     3063.47    157.98 o 
  -7  10  11     4241.48     4086.15    283.59 o 
  -6  10  11      182.30      132.16     79.51 o 
  -5  10  11     1361.08     1414.41    181.11 o 
  -4  10  11      662.61      607.64    137.29 o 
  -3  10  11      239.44      128.10     90.47 o 
  -2  10  11      140.53      183.05     97.18 o 
  -1  10  11     2033.82     2049.79    230.23 o 
   0  10  11     1288.54     1352.74    197.36 o 
 -15  11  11      889.79     1080.46    180.58 o 
 -14  11  11       29.85      -58.13     58.13 o 
 -13  11  11      334.22      264.51     99.12 o 
 -12  11  11      106.04       -2.83     46.43 o 
 -11  11  11     2303.72     2393.92    174.13 o 
 -10  11  11      219.92      176.73     62.26 o 
  -9  11  11     1890.63     1864.09    209.03 o 
  -8  11  11     3427.69     3287.86    266.27 o 
  -7  11  11      540.16      398.08    120.86 o 
  -6  11  11     1753.31     2013.39    222.45 o 
  -5  11  11      166.74      136.94     90.11 o 
  -4  11  11      284.64      177.04     98.24 o 
  -3  11  11       15.36      -18.20     80.57 o 
  -2  11  11     2516.02     2516.25    257.62 o 
 -15  12  11      483.93      572.65    150.89 o 
 -14  12  11      301.67      251.78     78.49 o 
 -13  12  11      108.36       94.36     62.37 o 
 -12  12  11     4063.08     4318.31    355.77 o 
 -11  12  11      612.47      604.53    197.19 o 
 -10  12  11     1172.80     1021.63    169.98 o 
  -9  12  11      552.31      474.59    138.70 o 
  -8  12  11      833.46      829.39    159.91 o 
  -7  12  11      527.90      475.12    133.40 o 
  -6  12  11      722.92      761.54    162.91 o 
  -5  12  11      835.89      674.07    153.54 o 
  -4  12  11       10.51       81.81    101.95 o 
 -14  13  11      327.67       85.34    104.07 o 
 -13  13  11     1474.14     1519.46    143.68 o 
 -12  13  11        3.48      -49.26     53.95 o 
 -11  13  11     1279.84     1657.36    221.75 o 
 -10  13  11      119.94      112.20     95.24 o 
  -9  13  11     1246.06     1169.87    192.24 o 
  -8  13  11      204.90      212.03    108.66 o 
  -7  13  11      855.63     1016.32    181.81 o 
  -6  13  11      571.63      291.54    128.28 o 
   3 -16  12      198.22      127.57     89.23 o 
   4 -16  12       94.04       58.84     83.40 o 
   5 -16  12     3124.33     2999.32    241.36 o 
   6 -16  12        0.28       31.98     72.44 o 
   7 -16  12      781.85      555.16    127.75 o 
   8 -16  12      109.65       23.98     81.54 o 
   9 -16  12      309.77      332.37    103.98 o 
   1 -15  12     2836.70     3153.05    252.14 o 
   2 -15  12       18.78       55.30     72.80 o 
   3 -15  12      409.96      465.93    119.09 o 
   4 -15  12     1228.63     1230.30    168.21 o 
   5 -15  12      185.09      225.81     94.53 o 
   6 -15  12     1004.48      894.05    143.47 o 
   7 -15  12       53.89       45.53     53.91 o 
   8 -15  12      705.08      718.88    101.81 o 
   9 -15  12       15.65       30.42     54.43 o 
  10 -15  12     3673.01     4263.72    239.50 o 
  11 -15  12       32.81       45.99     62.02 o 
  -1 -14  12      193.84       79.16     80.22 o 
   0 -14  12     3309.70     3279.73    255.49 o 
   1 -14  12       61.16       67.14     74.03 o 
   2 -14  12      642.11      597.04    125.63 o 
   3 -14  12       13.04       44.53     69.79 o 
   4 -14  12      287.09      304.61     96.83 o 
   5 -14  12      535.64      391.55    104.42 o 
   6 -14  12     1393.39     1734.93    177.57 o 
   7 -14  12      972.50     1229.58    115.09 o 
   8 -14  12      128.13       98.65     52.78 o 
   9 -14  12     3431.84     3858.46    194.19 o 
  10 -14  12       91.55       77.83     64.26 o 
  11 -14  12      706.85      756.56    111.63 o 
  12 -14  12      520.12      428.47    120.86 o 
  -3 -13  12      214.83      289.77    104.42 o 
  -2 -13  12      514.79      460.28    116.97 o 
  -1 -13  12     1743.57     1807.90    196.83 o 
   0 -13  12      402.25      187.12     73.68 o 
   1 -13  12      473.47      416.11    103.54 o 
   2 -13  12       16.40      -22.09     51.42 o 
   3 -13  12     1821.51     2059.51    186.23 o 
   4 -13  12       32.07      -12.37     60.07 o 
   5 -13  12     2146.27     2371.90    191.36 o 
   6 -13  12     1679.79     1653.86    214.15 o 
   7 -13  12     1579.64     1511.29    130.22 o 
   8 -13  12     1657.05     1438.43    121.17 o 
   9 -13  12      774.40      830.36    104.84 o 
  10 -13  12      689.52      627.06     95.65 o 
  11 -13  12       69.29       58.77     55.46 o 
  12 -13  12      484.65      391.94    185.97 o 
  -4 -12  12        2.85      -55.83     72.44 o 
  -3 -12  12      490.87      325.64    102.83 o 
  -2 -12  12     1131.56     1202.20    164.68 o 
  -1 -12  12     1968.35     1562.12    172.98 o 
   0 -12  12     1335.11     1202.91    146.48 o 
   1 -12  12      297.59      265.04     86.05 o 
   2 -12  12     2106.15     2243.79    184.64 o 
   3 -12  12       25.34      -15.90     57.60 o 
   4 -12  12    10766.90    10390.47    406.74 o 
   5 -12  12       25.84       30.57     46.82 o 
   6 -12  12      165.29       83.87     57.34 o 
   7 -12  12     1825.97     2021.69    133.97 o 
   8 -12  12      306.58      270.76     66.31 o 
   9 -12  12      600.65      522.51    127.13 o 
  10 -12  12      690.98      807.83    102.23 o 
  11 -12  12     1642.99     1523.01    134.16 o 
  12 -12  12        1.30      -55.01     55.01 o 
  -6 -11  12     1449.28     1704.00    209.20 o 
  -5 -11  12      249.93      247.54     99.12 o 
  -4 -11  12     1087.77      995.30    151.07 o 
  -3 -11  12      303.62      292.95    101.95 o 
  -2 -11  12     1473.01     1382.07    156.72 o 
  -1 -11  12     1254.34      933.10    129.87 o 
   0 -11  12     3315.37     3319.84    221.92 o 
   1 -11  12     2782.51     2690.29    194.54 o 
   2 -11  12       65.38       65.20     53.18 o 
   3 -11  12     8140.42     7965.22    337.30 o 
   4 -11  12      495.32      416.28     89.76 o 
   5 -11  12     2905.29     2686.41    187.12 o 
   6 -11  12     1524.73     1629.79    116.32 o 
   7 -11  12     5212.73     5087.84    204.22 o 
   8 -11  12      170.94      146.28     63.87 o 
   9 -11  12     4656.03     4945.88    213.21 o 
  10 -11  12     2011.52     2219.56    280.50 o 
  11 -11  12      164.40      102.80     60.87 o 
  12 -11  12     2033.09     2076.41    160.05 o 
  -7 -10  12     1432.06     2008.27    218.92 o 
  -6 -10  12      366.77      435.90    114.50 o 
  -5 -10  12     1093.81      826.21    138.70 o 
  -4 -10  12       12.81       22.26     50.71 o 
  -3 -10  12     2714.77     2597.53    200.54 o 
  -2 -10  12       16.77       39.93     47.53 o 
  -1 -10  12     8294.76     8628.87    362.92 o 
   0 -10  12      225.91      323.52     81.63 o 
   1 -10  12       12.67      -34.98     34.98 o 
   2 -10  12     6029.13     5880.80    276.70 o 
   3 -10  12      508.82      426.18     85.87 o 
   4 -10  12      177.95      167.33     65.55 o 
   5 -10  12     1978.09     1897.85    116.98 o 
   6 -10  12       35.05       19.49     34.40 o 
   7 -10  12       74.86       31.82     36.75 o 
   8 -10  12    11993.00    12524.96    348.67 o 
   9 -10  12     1277.18     1031.97    250.72 o 
  10 -10  12      592.66      469.00     84.20 o 
  11 -10  12     1286.12     1514.05    137.49 o 
  12 -10  12      505.58      510.42    148.69 o 
  13 -10  12      235.46      210.26    116.09 o 
  -8  -9  12      829.21     1220.93    177.22 o 
  -7  -9  12      429.84      284.65    111.14 o 
  -6  -9  12      231.26      274.05     89.76 o 
  -5  -9  12     1480.72     1683.51    166.44 o 
  -4  -9  12     3701.06     4426.10    260.09 o 
  -3  -9  12      135.68       57.42     51.24 o 
  -2  -9  12    11981.70    11537.37    426.35 o 
  -1  -9  12       21.24       95.77     52.48 o 
   0  -9  12      230.48      183.76     60.43 o 
   1  -9  12     1564.45     1444.09    134.46 o 
   2  -9  12     2245.67     2294.68    159.02 o 
   3  -9  12      105.58       92.94     48.41 o 
   4  -9  12     4918.25     5615.76    263.62 o 
   5  -9  12     9644.31     9670.51    275.09 o 
   6  -9  12      827.03      814.68     84.84 o 
   7  -9  12     1019.74      923.21     92.73 o 
   8  -9  12      566.30      593.28    167.06 o 
   9  -9  12      288.96      242.39     66.26 o 
  10  -9  12     3203.62     3539.92    187.18 o 
  11  -9  12     1086.44     1122.51    123.70 o 
  12  -9  12      148.31       89.46     65.54 o 
  -9  -8  12      133.97       11.66     83.04 o 
  -8  -8  12      936.99     1218.46    167.50 o 
  -7  -8  12        5.41       55.48     71.74 o 
  -6  -8  12     6687.40     6162.79    318.22 o 
  -5  -8  12     1838.51     1922.39    169.09 o 
  -4  -8  12      472.06      498.62     94.88 o 
  -3  -8  12     9197.01     9097.27    358.51 o 
  -2  -8  12      577.34      744.40    103.19 o 
  -1  -8  12     2184.03     2314.65    159.02 o 
   0  -8  12      910.31      761.89     97.00 o 
   1  -8  12     7652.62     6882.63    282.18 o 
   2  -8  12      265.71      147.89     53.36 o 
   3  -8  12    10447.33    10118.72    364.87 o 
   4  -8  12     2403.71     2402.29    162.03 o 
   5  -8  12      493.42      326.83     57.49 o 
   6  -8  12     3425.76     3407.75    158.11 o 
   7  -8  12     1058.89      963.36     95.40 o 
   8  -8  12      277.28      239.79     59.68 o 
   9  -8  12      620.81      729.62     94.96 o 
  10  -8  12     1817.93     2040.14    126.41 o 
  11  -8  12      185.50      147.78     64.66 o 
  12  -8  12     2044.60     2006.18    163.37 o 
 -10  -7  12      700.02      655.88    141.00 o 
  -9  -7  12     1146.92     1528.02    184.64 o 
  -8  -7  12       86.69      142.94     78.63 o 
  -7  -7  12    10403.14    10466.80    430.07 o 
  -6  -7  12      473.37      594.74    105.66 o 
  -5  -7  12      822.54      897.59    118.91 o 
  -4  -7  12     1497.69     1480.84    131.28 o 
  -3  -7  12      959.03      810.48    103.19 o 
  -2  -7  12     1098.62     1292.85    119.97 o 
  -1  -7  12       24.04       26.68     34.63 o 
   0  -7  12    10396.27     9832.66    341.01 o 
   1  -7  12       10.12      -13.61     29.15 o 
   2  -7  12    13146.55    12886.05    415.22 o 
   3  -7  12      595.99      666.12     91.00 o 
   4  -7  12      889.45      773.91    101.95 o 
   5  -7  12     7190.25     7393.05    280.23 o 
   6  -7  12     3568.41     3532.47    161.50 o 
   7  -7  12        7.36       -4.30     32.70 o 
   8  -7  12      217.21      262.87     50.42 o 
   9  -7  12     2587.60     2778.41    187.65 o 
  10  -7  12       14.18       41.28     50.69 o 
  11  -7  12     3476.42     3903.72    306.12 o 
  12  -7  12      311.09      242.37     83.93 o 
 -10  -6  12     1758.33     1919.21    199.84 o 
  -9  -6  12       34.09       54.60     66.97 o 
  -8  -6  12     6649.81     7499.99    352.14 o 
  -7  -6  12       14.93       47.88     53.36 o 
  -6  -6  12     3737.81     2958.69    191.00 o 
  -5  -6  12      759.08      745.24     70.20 o 
  -4  -6  12     6699.49     6554.16    197.09 o 
  -3  -6  12       12.29       36.22     36.22 o 
  -2  -6  12      554.11      574.77     81.45 o 
  -1  -6  12     3755.47     3660.50    182.17 o 
   0  -6  12     2400.49     2466.07    148.77 o 
   1  -6  12    16342.80    16003.23    468.41 o 
   2  -6  12       14.14        6.89     25.62 o 
   3  -6  12      485.35      297.72     63.43 o 
   4  -6  12     3119.19     3066.82    185.53 o 
   5  -6  12     9423.47     8936.19    295.43 o 
   6  -6  12       90.02      110.77     42.84 o 
   7  -6  12     9366.49     9482.11    380.24 o 
   8  -6  12     2283.96     2170.69    310.71 o 
   9  -6  12      165.09      143.90     53.77 o 
  10  -6  12     3033.65     3044.46    177.00 o 
  11  -6  12       78.60       51.88     55.54 o 
  12  -6  12       34.77       61.00     77.39 o 
 -11  -5  12     1085.44      988.05    155.84 o 
 -10  -5  12      203.43      115.03     81.81 o 
  -9  -5  12     5568.12     5352.31    293.66 o 
  -8  -5  12      719.26      619.30    110.61 o 
  -7  -5  12      450.61      466.89     63.99 o 
  -6  -5  12      294.30      301.26     52.65 o 
  -5  -5  12     9778.80     8529.20    832.04 o 
  -4  -5  12       24.27       38.22     26.73 o 
  -3  -5  12    10423.68     9949.98    338.36 o 
  -2  -5  12     3169.65     3067.53    162.56 o 
  -1  -5  12      565.38      454.98     67.85 o 
   0  -5  12     7813.37     7930.94    282.53 o 
   1  -5  12      301.09      253.37     55.83 o 
   2  -5  12     1247.79     1047.95    100.89 o 
   3  -5  12      221.94      190.83     54.60 o 
   4  -5  12    21520.31    21298.83    613.12 o 
   5  -5  12      413.94      279.70     72.27 o 
   6  -5  12     7493.62     6967.72    234.43 o 
   7  -5  12     2045.36     2144.48    136.52 o 
   8  -5  12      229.33      163.02    102.83 o 
   9  -5  12     4903.13     5283.03    227.18 o 
  10  -5  12      425.33      482.70     92.14 o 
  11  -5  12       67.26       71.33     63.68 o 
 -12  -4  12      501.24      448.79    129.51 o 
 -11  -4  12      407.73      465.76    113.26 o 
 -10  -4  12      888.02     1421.30    159.73 o 
  -9  -4  12     1490.46     1480.67    154.25 o 
  -8  -4  12      212.69       73.70     57.60 o 
  -7  -4  12      316.00      279.02     51.66 o 
  -6  -4  12    11992.58    12220.19    294.02 o 
  -5  -4  12       58.93       57.96     31.01 o 
  -4  -4  12    21091.19    20782.36    553.75 o 
  -3  -4  12      974.02     1016.85     93.47 o 
  -2  -4  12     1561.70     1779.81    115.03 o 
  -1  -4  12     1745.19     1563.36    108.66 o 
   0  -4  12    22685.97    23924.63    608.70 o 
   1  -4  12     1666.64     1825.04    121.74 o 
   2  -4  12     5114.21     5209.55    230.23 o 
   3  -4  12     6642.25     6661.24    277.76 o 
   4  -4  12      595.69      505.87     92.59 o 
   5  -4  12     4173.24     3970.42    235.00 o 
   6  -4  12      344.55      344.55     88.17 o 
   7  -4  12       13.25       23.32     40.01 o 
   8  -4  12     3900.03     3921.33    187.61 o 
   9  -4  12     2441.55     2646.09    164.57 o 
  10  -4  12      529.03      564.86    161.05 o 
  11  -4  12      347.47      372.82    129.69 o 
 -13  -3  12       80.98      139.41     87.29 o 
 -12  -3  12      277.17      158.31     91.70 o 
 -11  -3  12        5.25      100.01     75.98 o 
 -10  -3  12     5805.45     5933.80    296.66 o 
  -9  -3  12      128.50      146.68     74.21 o 
  -8  -3  12     1678.30     1636.51    103.04 o 
  -7  -3  12     8061.37     8225.19    225.56 o 
  -6  -3  12      491.05      473.38     79.78 o 
  -5  -3  12    10596.07    11097.75    261.67 o 
  -4  -3  12      127.53       94.71     36.93 o 
  -3  -3  12      970.87     1023.39     84.28 o 
  -2  -3  12      188.33       97.53     34.63 o 
  -1  -3  12    12251.46    11795.69    348.43 o 
   0  -3  12     2177.78     1976.64    122.80 o 
   1  -3  12     6737.25     6991.47    265.04 o 
   2  -3  12     1729.92     1393.91    115.73 o 
   3  -3  12       13.80       14.67     30.57 o 
   4  -3  12     5161.31     5179.86    261.15 o 
   5  -3  12       87.33       93.82     59.01 o 
   6  -3  12       45.14       53.54     57.07 o 
   7  -3  12     1136.14     1082.94    151.95 o 
   8  -3  12     2588.24     2415.89    218.57 o 
   9  -3  12       89.50       91.17     78.45 o 
  10  -3  12     1514.95     1175.17    182.17 o 
  11  -3  12     1626.25     1327.12    200.19 o 
 -13  -2  12      152.30      151.60     96.30 o 
 -12  -2  12      101.18      121.03     85.87 o 
 -11  -2  12     3989.29     3816.49    169.94 o 
 -10  -2  12       40.75       68.65     44.32 o 
  -9  -2  12     8171.02     8751.82    250.06 o 
  -8  -2  12       60.16       94.35     33.46 o 
  -7  -2  12       46.57       60.83     37.46 o 
  -6  -2  12     2554.55     2646.44    110.53 o 
  -5  -2  12     1201.07     1303.35     75.91 o 
  -4  -2  12      541.03      511.10     49.33 o 
  -3  -2  12       45.89       59.01     27.56 o 
  -2  -2  12    16619.17    16960.01    449.15 o 
  -1  -2  12     3999.39     4358.25    181.28 o 
   0  -2  12    18159.41    19137.19    514.52 o 
   1  -2  12     1044.35      971.09     96.12 o 
   2  -2  12     2391.52     2057.39    145.24 o
[truncated: 223,552 more chars]
